# Supplementary material for: A novel phospholipase A2 is a core component of the typhoid toxin genetic islet
Source: J Biol Chem. 2024 Sep 12;300(10):107758. doi: 10.1016/j.jbc.2024.107758 (PMC11525133; doi:10.1016/j.jbc.2024.107758)
Supplement: Supplemental Dataset 1 [file mmc2.xlsx]

## Sheet: Supplemental Dataset 1
Summary of typhoid toxin islets in the NCBI nr DNA sequence database.
"%Id" and "%QC" indicate percent sequence identity and the percent query coverage respectively compared to the S. Typhi Ty2 query sequence.
"TT islet" refers the BLASTn searches for the typhoid toxin islet (cdtB through pltB). Values represent DNA sequence identity/query coverage
Protein names (e.g. CdtB) refer to tBLASTn searches of genomes (DNA sequence) for that protein. Values represent amino acid sequence identity/coverage.
"ABSENT" for a particular protein indicates that genome did not encode an intact version of that protein according to the criteria set out in the methods section.
Entries (genomes) for each category sorted alphabetically by accession number.
	ALL GENES INTACT -- 552 total islets
Description	Accession		TT islet - %Id	TT islet - %QC		CdtB - %Id	CdtB - %QC		1887 - %Id	1887 - %QC		TtsA - %Id	TtsA - %QC		PltA - %Id	PltA - %QC		PltB - %Id	PltB - %QC
Salmonella enterica subsp. enterica serovar Typhi Ty2, complete genome	AE014613.1		100	1		100	100		100	100		100	100		100	100		100	100
Salmonella enterica subsp. enterica serovar Typhi str. CT18, complete chromosome	AL513382.1		99.97	1		100	100		100	100		100	100		100	100		100	100
Salmonella enterica subsp. enterica serovar Oranienburg 11548 DNA, complete genome	AP026680.1		98.52	1		100	100		100	100		99.444	100		98.76	100		95.62	100
Salmonella enterica SE20-C72-2 DNA, complete genome	AP026948.1		98.73	1		100	100		100	100		100	100		98.76	100		95.62	100
Salmonella enterica subsp. enterica serovar Paratyphi A str. ATCC 9150, complete genome	CP000026.1		99.27	1		99.257	100		100	100		100	100		99.587	100		97.81	100
Salmonella enterica subsp. enterica serovar Schwarzengrund str. CVM19633, complete genome	CP001127.1		98.73	1		100	100		100	100		100	100		98.76	100		95.62	100
Salmonella enterica subsp. enterica serovar Typhi str. Ty21a, complete genome	CP002099.1		100	1		100	100		100	100		100	100		100	100		100	100
Salmonella enterica subsp. enterica serovar Typhi str. P-stx-12, complete genome	CP003278.1		100	1		100	100		100	100		100	100		100	100		100	100
Salmonella enterica subsp. enterica serovar Javiana str. CFSAN001992, complete genome	CP004027.1		98.52	1		100	100		100	100		100	100		98.347	100		95.62	100
Salmonella bongori N268-08, complete genome	CP006608.1		82.15	0.98		81.618	101.115		94.4	100		92.222	100		80.247	100.413		82.353	99.2701
Salmonella bongori serovar 48:z41:-- str. RKS3044, complete genome	CP006692.1		81.93	0.98		81.25	101.115		94.4	100		91.667	100		80.658	100.413		82.353	99.2701
Salmonella enterica subsp. enterica serovar Montevideo str. USDA-ARS-USMARC-1903, complete genome	CP007222.1		98.76	1		100	100		100	100		98.889	100		99.174	100		97.08	100
Salmonella enterica subsp. enterica serovar Montevideo str. 507440-20, complete genome	CP007530.1		98.76	1		100	100		100	100		98.889	100		99.174	100		97.08	100
Salmonella enterica subsp. enterica serovar Abaetetuba str. ATCC 35640, complete genome	CP007532.1		98.45	1		100	100		100	100		99.444	100		98.347	100		97.08	100
Salmonella enterica subsp. enterica serovar Bredeney str. CFSAN001080, complete genome	CP007533.1		98.73	1		100	100		100	100		100	100		98.76	100		95.62	100
Salmonella enterica subsp. enterica serovar Montevideo str. USDA-ARS-USMARC-1921, complete genome	CP007540.2		98.76	1		100	100		100	100		98.889	100		99.174	100		97.08	100
Salmonella enterica subsp. enterica serovar Paratyphi A strain CMCC 50973, complete genome	CP009049.1		99.27	1		99.257	100		100	100		100	100		99.587	100		97.81	100
Salmonella enterica subsp. enterica serovar Paratyphi A strain CMCC 50503, complete genome	CP009559.1		99.27	1		99.257	100		100	100		100	100		99.587	100		97.81	100
Salmonella enterica subsp. diarizonae strain 11-01855 chromosome, complete genome	CP011288.1		77.06	0.97		88.104	100		89.6	100		83.889	100		78.423	99.5868		68.613	100
Salmonella enterica subsp. diarizonae strain 11-01853 chromosome, complete genome	CP011289.1		77.06	0.97		88.104	100		89.6	100		83.889	100		78.423	99.5868		68.613	100
Salmonella enterica subsp. enterica serovar Paratyphi A strain CMCC50093 genome	CP011967.1		99.27	1		99.257	100		100	100		100	100		99.587	100		97.81	100
Salmonella enterica subsp. enterica serovar Typhi strain PM016/13, complete genome	CP012091.1		100	1		100	100		100	100		100	100		100	100		100	100
Salmonella enterica subsp. enterica serovar Typhi strain B/SF/13/03/195, complete genome	CP012151.1		100	1		100	100		100	100		100	100		100	100		100	100
Salmonella enterica subsp. enterica serovar Panama str. ATCC 7378, complete genome	CP012346.1		98.58	1		100	100		99.2	100		100	100		98.76	100		94.891	100
Salmonella enterica subsp. enterica serovar Weltevreden str. 1655 chromosome, complete genome	CP014996.1		93.38	1		83.824	101.115		100	100		97.222	100		96.281	100		94.118	99.2701
Salmonella enterica strain C629, complete genome	CP015724.1		99.03	1		99.628	100		100	100		99.444	100		99.174	100		97.81	100
Salmonella enterica subsp. enterica serovar Minnesota strain CFSAN017963, complete genome	CP017720.1		98.73	1		100	100		100	100		100	100		98.347	100		95.62	100
Salmonella enterica subsp. enterica serovar Saintpaul str. SARA26, complete genome	CP017727.1		98.91	1		99.628	100		100	100		100	100		99.174	100		96.35	100
Salmonella enterica subsp. enterica serovar Montevideo str. USDA-ARS-USMARC-1900 chromosome, complete genome	CP017970.1		98.76	1		100	100		100	100		98.889	100		99.174	100		97.08	100
Salmonella enterica subsp. enterica serovar Montevideo str. USDA-ARS-USMARC-1901 chromosome, complete genome	CP017971.1		98.73	1		99.628	100		100	100		98.889	100		99.174	100		97.08	100
Salmonella enterica subsp. enterica serovar Montevideo str. USDA-ARS-USMARC-1904 chromosome, complete genome	CP017972.1		98.76	1		100	100		100	100		98.889	100		99.174	100		97.08	100
Salmonella enterica subsp. enterica serovar Montevideo str. USDA-ARS-USMARC-1912 chromosome, complete genome	CP017973.1		98.73	1		99.628	100		100	100		98.889	100		99.174	100		97.08	100
Salmonella enterica subsp. enterica serovar Montevideo str. CDC 07-0954 chromosome, complete genome	CP017974.1		98.76	1		100	100		100	100		98.889	100		99.174	100		97.08	100
Salmonella enterica subsp. enterica serovar Montevideo str. CDC 08-1942 chromosome, complete genome	CP017975.1		98.76	1		100	100		100	100		98.889	100		99.174	100		97.08	100
Salmonella enterica subsp. enterica serovar Montevideo str. CDC 2011K-1674 chromosome, complete genome	CP017976.1		98.73	1		100	100		100	100		98.889	100		98.76	100		97.08	100
Salmonella enterica subsp. enterica serovar Montevideo str. CDC 2012K-1544 chromosome, complete genome	CP017977.1		98.76	1		100	100		100	100		98.889	100		99.174	100		97.08	100
Salmonella enterica subsp. enterica serovar Montevideo str. CDC 2013K-0218 chromosome, complete genome	CP017978.1		98.76	1		100	100		100	100		98.889	100		99.174	100		97.08	100
Salmonella enterica subsp. enterica serovar Antsalova str. S01-0511, complete genome	CP019116.1		98.7	1		99.628	100		100	100		100	100		98.76	100		97.08	100
Salmonella enterica subsp. enterica serovar Give strain CFSAN024229 chromosome, complete genome	CP019174.1		98.73	1		100	100		100	100		100	100		98.76	100		95.62	100
Salmonella enterica subsp. enterica serovar Chester str. ATCC 11997 chromosome, complete genome	CP019178.1		98.82	1		100	100		100	100		100	100		99.174	100		96.35	100
Salmonella enterica subsp. enterica serovar Inverness str. ATCC 10720, complete genome	CP019181.1		76.21	0.97		89.591	100		90.083	96.8		86.667	100		76.763	99.5868		53.488	94.1606
Salmonella enterica subsp. enterica serovar Mbandaka str. ATCC 51958 chromosome, complete genome	CP019183.1		98.91	1		99.257	100		100	100		100	100		99.174	100		96.35	100
Salmonella enterica subsp. enterica serovar Minnesota str. ATCC 49284 chromosome, complete genome	CP019184.1		98.73	1		100	100		100	100		100	100		98.347	100		95.62	100
Salmonella enterica subsp. enterica serovar Paratyphi A str. ATCC 11511 chromosome, complete genome	CP019185.1		99.27	1		99.257	100		100	100		100	100		99.587	100		97.81	100
Salmonella enterica subsp. enterica serovar Pomona str. ATCC 10729, complete sequence	CP019186.1		98.52	1		100	100		100	100		99.444	100		98.76	100		97.08	100
Salmonella enterica subsp. enterica serovar Poona str. ATCC BAA-1673 chromosome, complete genome	CP019189.1		98.61	1		100	100		100	100		99.444	100		99.174	100		97.08	100
Salmonella enterica subsp. enterica serovar Rubislaw str. ATCC 10717, complete genome	CP019192.1		98.48	1		100	100		100	100		99.444	100		98.76	100		97.08	100
Salmonella enterica subsp. enterica serovar Oranienburg str. 0250 strain CFSAN001285 chromosome, complete genome	CP019197.1		98.52	1		100	100		100	100		99.444	100		98.76	100		95.62	100
Salmonella enterica subsp. enterica serovar Muenster str. 0315 strain 315, complete genome	CP019198.1		98.48	1		100	100		100	100		99.444	100		98.76	100		95.62	100
Salmonella enterica subsp. enterica serovar Muenster str. 420 strain CFSAN001301 chromosome, complete genome	CP019201.1		98.48	1		100	100		100	100		99.444	100		98.76	100		95.62	100
Salmonella enterica subsp. enterica serovar Djakarta str. S-1087, complete genome	CP019409.1		93.14	1		82.721	101.115		99.2	100		97.778	100		96.694	100		94.853	99.2701
Salmonella enterica subsp. enterica serovar Hillingdon str. N1529-D3, complete genome	CP019410.1		94.17	1		81.618	101.115		100	100		100	100		99.174	100		93.431	100
Salmonella enterica subsp. enterica serovar Johannesburg str. ST203, complete genome	CP019411.1		98.67	1		100	100		100	100		99.444	100		98.347	100		94.891	100
Salmonella enterica subsp. enterica serovar Koessen str. S-1501, complete genome	CP019412.1		98.64	1		100	100		100	100		100	100		98.76	100		94.891	100
Salmonella enterica subsp. enterica serovar Manchester str. ST278, complete genome	CP019414.1		98.94	1		99.628	100		100	100		100	100		99.174	100		96.35	100
Salmonella enterica subsp. enterica strain 2012K-0678, genome	CP020718.1		98.52	1		100	100		100	100		99.444	100		98.76	100		97.08	100
Salmonella enterica subsp. enterica serovar Montevideo str. CDC 2009K-0792 chromosome, complete genome	CP020752.1		98.76	1		100	100		100	100		98.889	100		99.174	100		97.08	100
Salmonella enterica subsp. enterica serovar Montevideo str. CDC 2010K-0257 chromosome, complete genome	CP020912.1		98.76	1		100	100		100	100		98.889	100		99.174	100		97.08	100
Salmonella enterica subsp. enterica serovar India str. SA20085604, complete genome	CP022015.1		98.61	1		100	100		100	100		100	100		98.76	100		94.891	100
Salmonella enterica subsp. enterica serovar Quebec str. S-1267, complete genome	CP022019.1		98.48	1		100	100		100	100		99.444	100		98.76	100		95.62	100
Salmonella enterica subsp. enterica serovar Onderstepoort str. SA20060086, complete genome	CP022034.1		98.46	1		100	100		100	100		99.444	100		98.76	100		95.62	100
Salmonella bongori serovar 66:z41:- str. SA19983605, complete genome	CP022120.1		82.1	0.98		81.618	101.115		94.4	100		92.222	100		81.481	100.413		83.088	99.2701
Salmonella enterica subsp. diarizonae serovar 65:c:z str. SA20044251, complete genome	CP022135.1		77.2	0.97		88.848	100		89.6	100		84.444	100		78.423	99.5868		68.613	100
Salmonella enterica subsp. enterica serovar Waycross strain SA20041608, complete genome	CP022138.1		98.91	1		99.628	100		100	100		100	100		99.174	100		96.35	100
Salmonella enterica subsp. diarizonae serovar 50:k:z str. MZ0080, complete genome	CP022142.1		76.94	0.97		88.476	100		89.6	100		84.444	100		78.423	99.5868		68.613	100
Salmonella enterica subsp. enterica serovar Indiana strain D90, complete genome	CP022450.1		99.03	1		99.628	100		100	100		99.444	100		99.174	100		97.81	100
Salmonella enterica subsp. enterica strain RM11065 chromosome, complete genome	CP022663.1		98.82	1		100	100		100	99.2		100	100		99.174	100		97.08	100
Salmonella enterica subsp. diarizonae strain HZS154 chromosome, complete genome	CP023345.1		77.06	0.97		88.476	100		89.6	100		83.889	100		78.423	99.5868		68.613	100
Salmonella enterica subsp. enterica strain BAA-1586 chromosome, complete genome	CP023468.1		98.45	1		100	100		100	100		99.444	100		98.76	100		97.08	100
Salmonella enterica subsp. enterica strain BAA-1672 chromosome, complete genome	CP023470.1		99.3	1		99.257	100		100	100		100	100		99.587	100		97.81	100
Salmonella enterica subsp. enterica serovar Paratyphi A strain FDAARGOS_368 chromosome, complete genome	CP023508.1		99.27	1		99.257	100		100	100		100	100		99.587	100		97.81	100
Salmonella enterica subsp. enterica serovar Gaminara strain CFSAN070644 chromosome, complete genome	CP024165.1		98.48	1		100	100		100	100		99.444	100		98.347	100		95.62	100
Salmonella enterica subsp. enterica serovar Johannesburg strain USDA-ARS-USMARC-60984 chromosome, complete genome	CP025276.1		98.67	1		100	100		100	100		99.444	100		98.347	100		94.891	100
Salmonella enterica subsp. enterica serovar Brandenburg strain USDA-ARS-USMARC-60983 chromosome, complete genome	CP025280.1		98.7	1		100	100		100	100		100	100		99.174	100		97.08	100
Salmonella enterica subsp. enterica serovar Indiana strain JT 01 chromosome, complete genome	CP028131.1		99.03	1		99.628	100		100	100		99.444	100		99.174	100		97.81	100
Salmonella enterica subsp. enterica serovar Typhimurium strain FORC88 chromosome, complete genome	CP029029.1		98.52	1		100	100		100	100		99.444	100		98.76	100		95.62	100
Salmonella enterica subsp. enterica serovar Montevideo str. 531954 chromosome, complete genome	CP029035.1		98.76	1		100	100		100	100		98.889	100		99.174	100		97.08	100
Salmonella enterica subsp. enterica serovar Montevideo strain CFSAN045764 chromosome, complete genome	CP029039.1		98.76	1		100	100		100	100		98.889	100		99.174	100		97.08	100
Salmonella enterica subsp. enterica serovar Montevideo strain CFSAN051296 chromosome, complete genome	CP029336.1		98.76	1		100	100		100	100		98.889	100		99.174	100		97.08	100
Salmonella enterica subsp. enterica serovar Typhi strain 311189_217186 chromosome, complete genome	CP029646.1		100	1		100	100		100	100		100	100		100	100		100	100
Salmonella enterica subsp. enterica serovar Typhi strain 343078_273110 chromosome, complete genome	CP029846.1		100	1		100	100		100	100		100	100		100	100		100	100
Salmonella enterica subsp. enterica serovar Typhi strain 343078_211126 chromosome, complete genome	CP029848.1		100	1		100	100		100	100		100	100		100	100		100	100
Salmonella enterica subsp. enterica serovar Typhi strain 343078_203125 chromosome, complete genome	CP029850.1		100	1		100	100		100	100		100	100		100	100		100	100
Salmonella enterica subsp. enterica serovar Typhi strain 343077_281186 chromosome, complete genome	CP029853.1		99.97	1		100	100		100	100		100	100		100	100		100	100
Salmonella enterica subsp. enterica serovar Typhi strain 343077_292148 chromosome, complete genome	CP029855.1		100	1		100	100		100	100		100	100		100	100		100	100
Salmonella enterica subsp. enterica serovar Typhi strain 343077_286126 chromosome, complete genome	CP029856.1		100	1		100	100		100	100		100	100		100	100		100	100
Salmonella enterica subsp. enterica serovar Typhi strain 343077_285138 chromosome, complete genome	CP029858.1		100	1		100	100		100	100		100	100		100	100		100	100
Salmonella enterica subsp. enterica serovar Typhi strain 343077_260153 chromosome, complete genome	CP029861.1		100	1		100	100		100	100		100	100		100	100		100	100
Salmonella enterica subsp. enterica serovar Typhi strain 343077_214162 chromosome, complete genome	CP029862.1		100	1		100	100		100	100		100	100		100	100		100	100
Salmonella enterica subsp. enterica serovar Typhi strain 343077_278127 chromosome, complete genome	CP029863.1		100	1		100	100		100	100		100	100		100	100		100	100
Salmonella enterica subsp. enterica serovar Typhi strain 343077_228157 chromosome, complete genome	CP029864.1		100	1		100	100		100	100		100	100		100	100		100	100
Salmonella enterica subsp. enterica serovar Typhi strain 343077_228140 chromosome, complete genome	CP029866.1		100	1		100	100		100	100		100	100		100	100		100	100
Salmonella enterica subsp. enterica serovar Typhi strain 343077_215174 chromosome, complete genome	CP029868.1		100	1		100	100		100	100		100	100		100	100		100	100
Salmonella enterica subsp. enterica serovar Typhi strain 343077_212159 chromosome, complete genome	CP029870.1		99.97	1		100	100		100	100		100	100		100	100		100	100
Salmonella enterica subsp. enterica serovar Typhi strain 343077_214135 chromosome, complete genome	CP029872.1		100	1		100	100		100	100		100	100		100	100		100	100
Salmonella enterica subsp. enterica serovar Typhi strain 343077_211171 chromosome, complete genome	CP029873.1		100	1		100	100		100	100		100	100		100	100		100	100
Salmonella enterica subsp. enterica serovar Typhi strain 343076_227128 chromosome, complete genome	CP029875.1		100	1		100	100		100	100		100	100		100	100		100	100
Salmonella enterica subsp. enterica serovar Typhi strain 311189_224186 chromosome, complete genome	CP029878.1		100	1		100	100		100	100		100	100		100	100		100	100
Salmonella enterica subsp. enterica serovar Typhi strain 311189_223186 chromosome, complete genome	CP029880.1		100	1		100	100		100	100		100	100		100	100		100	100
Salmonella enterica subsp. enterica serovar Typhi strain 343076_269157 chromosome, complete genome	CP029881.1		100	1		100	100		100	100		100	100		100	100		100	100
Salmonella enterica subsp. enterica serovar Typhi strain 343076_248190 chromosome, complete genome	CP029882.1		100	1		100	100		100	100		100	100		100	100		100	100
Salmonella enterica subsp. enterica serovar Typhi strain 311189_268186 chromosome, complete genome	CP029883.1		100	1		100	100		100	100		100	100		100	100		100	100
Salmonella enterica subsp. enterica serovar Typhi strain 311189_255186 chromosome, complete genome	CP029885.1		100	1		100	100		100	100		100	100		100	100		100	100
Salmonella enterica subsp. enterica serovar Typhi strain 311189_220186 chromosome, complete genome	CP029886.1		100	1		100	100		100	100		100	100		100	100		100	100
Salmonella enterica subsp. enterica serovar Typhi strain 343076_294172 chromosome, complete genome	CP029888.1		100	1		100	100		100	100		100	100		100	100		100	100
Salmonella enterica subsp. enterica serovar Typhi strain 343076_253155 chromosome, complete genome	CP029890.1		100	1		100	100		100	100		100	100		100	100		100	100
Salmonella enterica subsp. enterica serovar Typhi strain 343076_252143 chromosome, complete genome	CP029892.1		100	1		100	100		100	100		100	100		100	100		100	100
Salmonella enterica subsp. enterica serovar Typhi strain 311189_291186 chromosome, complete genome	CP029894.1		100	1		100	100		100	100		100	100		100	100		100	100
Salmonella enterica subsp. enterica serovar Typhi strain 311189_252186 chromosome, complete genome	CP029896.1		100	1		100	100		100	100		100	100		100	100		100	100
Salmonella enterica subsp. enterica serovar Typhi strain 343077_213147 chromosome, complete genome	CP029897.1		100	1		100	100		100	100		100	100		100	100		100	100
Salmonella enterica subsp. enterica serovar Typhi strain 343076_241106 chromosome, complete genome	CP029899.1		100	1		100	100		100	100		100	100		100	100		100	100
Salmonella enterica subsp. enterica serovar Typhi strain 343076_232188 chromosome, complete genome	CP029900.1		100	1		100	100		100	100		100	100		100	100		100	100
Salmonella enterica subsp. enterica serovar Typhi strain 311189_268103 chromosome, complete genome	CP029902.1		100	1		100	100		100	100		100	100		100	100		100	100
Salmonella enterica subsp. enterica serovar Typhi strain 311189_231186 chromosome, complete genome	CP029904.1		100	1		100	100		100	100		100	100		100	100		100	100
Salmonella enterica subsp. enterica serovar Typhi strain 343077_267164 chromosome, complete genome	CP029906.1		100	1		100	100		100	100		100	100		100	100		100	100
Salmonella enterica subsp. enterica serovar Typhi strain 343077_255118 chromosome, complete genome	CP029907.1		100	1		100	100		100	100		100	100		100	100		100	100
Salmonella enterica subsp. enterica serovar Typhi strain 311189_239103 chromosome, complete genome	CP029908.1		100	1		100	100		100	100		100	100		100	100		100	100
Salmonella enterica subsp. enterica serovar Typhi strain 311189_222186 chromosome, complete genome	CP029909.1		100	1		100	100		100	100		100	100		100	100		100	100
Salmonella enterica subsp. enterica serovar Typhi strain 311189_219186 chromosome, complete genome	CP029911.1		100	1		100	100		100	100		100	100		100	100		100	100
Salmonella enterica subsp. enterica serovar Typhi strain 343076_249107 chromosome, complete genome	CP029913.1		100	1		100	100		100	100		100	100		100	100		100	100
Salmonella enterica subsp. enterica serovar Typhi strain 343076_217103 chromosome, complete genome	CP029914.1		100	1		100	100		100	100		100	100		100	100		100	100
Salmonella enterica subsp. enterica serovar Typhi strain 343076_202113 chromosome, complete genome	CP029915.1		100	1		100	100		100	100		100	100		100	100		100	100
Salmonella enterica subsp. enterica serovar Typhi strain 311189_256186 chromosome, complete genome	CP029917.1		100	1		100	100		100	100		100	100		100	100		100	100
Salmonella enterica subsp. enterica serovar Typhi strain 311189_232103 chromosome, complete genome	CP029918.1		99.97	1		100	100		100	100		100	100		100	100		100	100
Salmonella enterica subsp. enterica serovar Typhi strain 343077_212138 chromosome, complete genome	CP029919.1		100	1		100	100		100	100		100	100		100	100		100	100
Salmonella enterica subsp. enterica serovar Typhi strain 311189_282186 chromosome, complete genome	CP029920.1		100	1		100	100		100	100		100	100		100	100		100	100
Salmonella enterica subsp. enterica serovar Typhi strain 311189_269186 chromosome, complete genome	CP029922.1		100	1		100	100		100	100		100	100		100	100		100	100
Salmonella enterica subsp. enterica serovar Typhi strain 311189_221186 chromosome, complete genome	CP029923.1		100	1		100	100		100	100		100	100		100	100		100	100
Salmonella enterica subsp. enterica serovar Typhi strain 311189_218186 chromosome, complete genome	CP029925.1		100	1		100	100		100	100		100	100		100	100		100	100
Salmonella enterica subsp. enterica serovar Typhi strain 311189_217103 chromosome, complete genome	CP029927.1		99.97	1		100	100		100	100		100	100		100	100		100	100
Salmonella enterica subsp. enterica serovar Typhi strain 311189_216103 chromosome, complete genome	CP029928.1		100	1		100	100		100	100		100	100		100	100		100	100
Salmonella enterica subsp. enterica serovar Typhi strain 311189_215186 chromosome, complete genome	CP029930.1		100	1		100	100		100	100		100	100		100	100		100	100
Salmonella enterica subsp. enterica serovar Typhi strain 311189_208103 chromosome, complete genome	CP029932.1		100	1		100	100		100	100		100	100		100	100		100	100
Salmonella enterica subsp. enterica serovar Typhi strain 311189_214186 chromosome, complete genome	CP029933.1		100	1		100	100		100	100		100	100		100	100		100	100
Salmonella enterica subsp. enterica serovar Typhi strain 311189_213186 chromosome, complete genome	CP029936.1		100	1		100	100		100	100		100	100		100	100		100	100
Salmonella enterica subsp. enterica serovar Typhi strain 311189_207186 chromosome, complete genome	CP029938.1		100	1		100	100		100	100		100	100		100	100		100	100
Salmonella enterica subsp. enterica serovar Typhi strain 311189_206186 chromosome, complete genome	CP029940.1		100	1		100	100		100	100		100	100		100	100		100	100
Salmonella enterica subsp. enterica serovar Typhi strain 311189_203186 chromosome, complete genome	CP029942.1		100	1		100	100		100	100		100	100		100	100		100	100
Salmonella enterica subsp. enterica serovar Typhi strain 311189_212186 chromosome, complete genome	CP029944.1		100	1		100	100		100	100		100	100		100	100		100	100
Salmonella enterica subsp. enterica serovar Typhi strain 311189_211186 chromosome, complete genome	CP029945.1		100	1		100	100		100	100		100	100		100	100		100	100
Salmonella enterica subsp. enterica serovar Typhi strain 311189_210186 chromosome, complete genome	CP029946.1		100	1		100	100		100	100		100	100		100	100		100	100
Salmonella enterica subsp. enterica serovar Typhi strain 311189_208186 chromosome, complete genome	CP029949.1		100	1		100	100		100	100		100	100		100	100		100	100
Salmonella enterica subsp. enterica serovar Typhi strain 311189_205186 chromosome, complete genome	CP029950.1		99.97	1		100	100		100	100		100	100		100	100		100	100
Salmonella enterica subsp. enterica serovar Typhi strain 311189_209186 chromosome, complete genome	CP029952.1		100	1		100	100		100	100		100	100		100	100		100	100
Salmonella enterica subsp. enterica serovar Typhi strain 311189_204186 chromosome, complete genome	CP029954.1		100	1		100	100		100	100		100	100		100	100		100	100
Salmonella enterica subsp. enterica serovar Typhi strain 311189_202186 chromosome, complete genome	CP029956.1		100	1		100	100		100	100		100	100		100	100		100	100
Salmonella enterica subsp. enterica serovar Typhi strain 311189_201186 chromosome, complete genome	CP029958.1		100	1		100	100		100	100		100	100		100	100		100	100
Salmonella enterica subsp. enterica serovar Typhi strain 343078_256191 chromosome, complete genome	CP029959.1		99.97	1		100	100		100	100		100	100		100	100		100	100
Salmonella enterica subsp. enterica serovar Typhi strain 343078_251131 chromosome, complete genome	CP029960.1		100	1		100	100		100	100		100	100		100	100		100	100
Salmonella enterica subsp. enterica serovar Typhi strain 343078_228140 chromosome, complete genome	CP029962.1		100	1		100	100		100	100		100	100		100	100		100	100
Salmonella enterica subsp. enterica serovar Typhi strain 343078_223175 chromosome, complete genome	CP029964.1		100	1		100	100		100	100		100	100		100	100		100	100
Salmonella enterica subsp. diarizonae serovar 48:i:z strain SA20121591 chromosome, complete genome	CP029989.1		77.16	0.97		88.476	100		91.736	96.8		84.444	100		78.423	99.5868		68.613	100
Salmonella enterica subsp. salamae serovar 56:z10:e,n,x strain SA20011914 chromosome, complete genome	CP029992.1		93.23	1		83.824	101.115		98.4	100		96.111	100		97.107	100		96.35	100
Salmonella enterica subsp. enterica serovar Brandenburg strain SA20113174 chromosome, complete genome	CP029999.1		98.7	1		100	100		100	100		100	100		99.174	100		97.08	100
Salmonella enterica subsp. enterica serovar Brandenburg strain SA20064858 chromosome, complete genome	CP030002.1		98.7	1		100	100		100	100		100	100		99.174	100		97.08	100
Salmonella enterica subsp. diarizonae serovar 59:z10:- strain SA20051472 chromosome	CP030026.1		76.9	0.97		89.591	100		89.6	100		86.111	100		78.008	99.5868		66.423	100
Salmonella enterica subsp. enterica serovar Milwaukee str. SA19950795 chromosome, complete genome	CP030175.1		99	1		99.628	100		100	100		100	100		99.174	100		97.81	100
Salmonella enterica strain SA20100201 chromosome, complete genome	CP030180.1		76.67	0.97		88.848	100		89.6	100		84.444	100		78.423	99.5868		68.148	98.5401
Salmonella enterica strain SA20083530 chromosome, complete genome	CP030203.1		98.67	1		100	100		100	100		100	100		98.347	100		94.891	100
Salmonella enterica strain SA20075157 chromosome, complete genome	CP030217.1		98.48	1		100	100		100	100		98.889	100		98.347	100		95.62	100
Salmonella enterica strain SA20021456 chromosome, complete genome	CP030219.1		76.9	0.97		88.476	100		89.6	100		84.444	100		78.423	99.5868		68.613	100
Salmonella enterica strain SA20083039 chromosome, complete genome	CP030223.1		98.76	1		100	100		100	100		100	100		98.76	100		95.62	100
Salmonella enterica subsp. enterica serovar Gaminara str. SA20063285 chromosome, complete genome	CP030288.1		98.52	1		100	100		100	100		99.444	100		98.76	100		95.62	100
Salmonella enterica subsp. enterica serovar Typhi strain LXYSH chromosome, complete genome	CP030936.1		100	1		100	100		100	100		100	100		100	100		100	100
Salmonella enterica subsp. enterica serovar Indiana strain 222 chromosome, complete genome	CP031189.1		98.97	1		94.796	100		100	100		99.444	100		99.174	100		97.81	100
Salmonella enterica subsp. enterica serovar Montevideo strain 11TTUC-046 chromosome, complete genome	CP032816.1		98.76	1		100	100		100	100		98.889	100		99.174	100		97.08	100
Salmonella enterica subsp. enterica serovar Oranienburg strain CFSAN076211 chromosome, complete genome	CP033344.1		98.52	1		100	100		100	100		99.444	100		98.76	100		95.62	100
Salmonella enterica subsp. enterica strain CFSA664 chromosome, complete genome	CP033356.2		99.03	1		99.628	100		100	100		99.444	100		99.174	100		97.81	100
Salmonella enterica subsp. enterica strain CFSA300 chromosome, complete genome	CP033384.2		99.03	1		99.628	100		100	100		99.444	100		99.174	100		97.81	100
Salmonella enterica subsp. enterica strain CFSA1007 chromosome, complete genome	CP033387.2		99.03	1		99.628	100		100	100		99.444	100		99.174	100		97.81	100
Salmonella enterica subsp. diarizonae serovar 61:k:1,5,(7) strain 16-SA00356 chromosome, complete genome	CP034074.1		76.9	0.97		88.104	100		89.6	100		84.444	100		78.423	99.5868		68.613	100
Salmonella enterica subsp. enterica serovar Stanleyville strain RSE39 chromosome, complete genome	CP034700.1		93.32	1		83.824	101.115		100	100		97.222	100		96.281	100		94.118	99.2701
Salmonella enterica subsp. enterica serovar Stanleyville strain RSE30 chromosome, complete genome	CP034703.1		93.32	1		83.824	101.115		100	100		97.222	100		96.281	100		94.118	99.2701
Salmonella enterica subsp. enterica serovar Moero strain RSE29 chromosome, complete genome	CP034705.1		98.94	1		99.628	100		100	100		100	100		99.174	100		96.35	100
Salmonella enterica subsp. enterica serovar Moero strain RSE28 chromosome, complete genome	CP034706.1		98.94	1		99.628	100		100	100		100	100		99.174	100		96.35	100
Salmonella enterica subsp. enterica serovar Waycross strain RSE24 chromosome, complete genome	CP034707.1		98.21	1		96.654	100		100	100		100	100		99.174	100		97.08	100
Salmonella enterica subsp. enterica serovar 43:a:1,7 strain RSE20 chromosome, complete genome	CP034711.1		98.91	1		99.628	100		100	100		99.444	100		99.174	100		96.35	100
Salmonella enterica subsp. enterica serovar 43:a:1,7 strain RSE18 chromosome, complete genome	CP034712.1		98.88	0.99		98.876	99.2565		100	100		99.444	100		99.174	100		96.35	100
Salmonella enterica subsp. enterica serovar Mikawasima strain RSE15 chromosome, complete genome	CP034713.1		98.91	1		98.507	99.6283		100	100		100	100		99.174	100		96.35	100
Salmonella enterica subsp. enterica serovar Mikawasima strain RSE13 chromosome, complete genome	CP034715.1		98.91	1		98.507	99.6283		100	100		100	100		99.174	100		96.35	100
Salmonella enterica subsp. enterica serovar Stanleyville strain RSE10 chromosome, complete genome	CP034716.1		98.91	1		99.628	100		100	100		100	100		99.174	100		96.35	100
Salmonella enterica subsp. enterica serovar Moero strain RSE08 chromosome, complete genome	CP034718.1		98.94	1		99.628	100		100	100		100	100		99.174	100		96.35	100
Salmonella enterica subsp. enterica serovar Bareilly strain RSE03 chromosome, complete genome	CP034721.1		98.91	1		99.628	100		100	100		100	100		99.174	100		96.35	100
Salmonella enterica subsp. enterica serovar Moero strain RSE02 chromosome, complete genome	CP034722.1		98.94	1		99.628	100		100	100		100	100		99.174	100		96.35	100
Salmonella enterica subsp. enterica serovar Stanleyville strain RSE01 chromosome, complete genome	CP034723.1		93.32	1		83.824	101.115		100	100		97.222	100		96.281	100		94.118	99.2701
Salmonella bongori strain 04-0440 chromosome, complete genome	CP035676.1		82.01	0.98		80.882	101.115		94.4	100		92.222	100		80.658	100.413		81.618	99.2701
Salmonella enterica strain FDA00009424 chromosome, complete genome	CP037891.1		98.61	1		100	100		100	100		99.444	100		99.174	100		97.08	100
Salmonella enterica subsp. enterica serovar Montevideo str. 42N chromosome, complete genome	CP037893.1		98.76	1		100	100		100	100		98.889	100		99.174	100		97.08	100
Salmonella enterica subsp. enterica serovar Goldcoast strain R18.0877 chromosome, complete genome	CP037960.1		98.85	1		99.257	100		100	100		100	100		99.587	100		97.81	100
Salmonella enterica subsp. enterica serovar Javiana strain FARPER-220 chromosome, complete genome	CP038233.1		98.52	1		100	100		100	100		100	100		98.347	100		95.62	100
Salmonella enterica subsp. enterica serovar Goldcoast strain Sal-5364 chromosome, complete genome	CP039169.1		98.79	1		99.257	100		100	100		100	100		99.587	100		97.81	100
Salmonella enterica subsp. enterica serovar Oranienburg strain 12-0523 chromosome, complete genome	CP039277.1		98.52	1		100	100		100	100		99.444	100		98.76	100		95.62	100
Salmonella enterica subsp. enterica serovar Montevideo strain FCC0123 chromosome, complete genome	CP040379.1		98.76	1		100	100		100	100		98.889	100		99.174	100		97.08	100
Salmonella enterica strain CFSAN005645 chromosome, complete genome	CP040380.1		98.76	1		100	100		100	100		98.889	100		99.174	100		97.08	100
Salmonella enterica subsp. enterica serovar Typhi strain WGS1146 chromosome, complete genome	CP040575.1		100	1		100	100		100	100		100	100		100	100		100	100
Salmonella enterica subsp. enterica serovar Weltevreden strain 3 isolate CFSAN047349 chromosome, complete genome	CP040701.1		93.38	1		83.824	101.115		100	100		97.222	100		96.281	100		94.118	99.2701
Salmonella enterica subsp. enterica serovar Indiana strain SJTUF87912v2 chromosome, complete genome	CP041179.1		99.03	1		99.628	100		100	100		99.444	100		99.174	100		97.81	100
Salmonella enterica subsp. enterica serovar Indiana strain SJTUF13520v2 chromosome, complete genome	CP041181.1		99.03	1		99.628	100		100	100		99.444	100		99.174	100		97.81	100
Salmonella enterica subsp. enterica serovar Indiana strain FJC33 chromosome, complete genome	CP041699.1		99.03	1		99.628	100		100	100		99.444	100		99.174	100		97.81	100
Salmonella enterica strain CFSAN079104 chromosome, complete genome	CP042441.1		99.21	1		89.591	100		100	100		100	100		99.587	100		97.08	100
Salmonella enterica subsp. enterica serovar Bredeney strain SA20114778WT chromosome, complete genome	CP043222.1		98.67	1		100	100		100	100		100	100		98.76	100		95.62	100
Salmonella enterica subsp. enterica serovar Indiana strain K16SI097 chromosome	CP043564.1		98.63	1		99.628	100		100	100		99.444	100		99.174	100		97.81	100
Salmonella enterica subsp. enterica serovar Typhi strain 2018K-0756 chromosome, complete genome	CP044007.1		100	1		100	100		100	100		100	100		100	100		100	100
Salmonella enterica subsp. enterica serovar Muenster strain PJM1 chromosome, complete genome	CP045038.1		98.45	1		100	100		99.2	100		99.444	100		98.76	100		95.62	100
Salmonella enterica subsp. enterica serovar Schwarzengrund strain 9355 chromosome, complete genome	CP045444.1		98.73	1		100	100		100	100		100	100		98.76	100		95.62	100
Salmonella enterica subsp. enterica serovar Schwarzengrund strain 12888 chromosome, complete genome	CP045447.1		98.73	1		100	100		100	100		100	100		98.76	100		95.62	100
Salmonella bongori CFSAN000510 chromosome, complete genome	CP045766.1		82.1	0.98		81.618	101.115		94.4	100		92.222	100		81.481	100.413		83.088	99.2701
Salmonella enterica subsp. houtenae strain 04-0440 chromosome, complete genome	CP045914.1		82.01	0.98		80.882	101.115		94.4	100		92.222	100		80.658	100.413		81.618	99.2701
Salmonella enterica strain FDAARGOS_710 chromosome, complete genome	CP046277.1		98.48	1		100	100		100	100		99.444	100		98.76	100		95.62	100
Salmonella enterica strain FDAARGOS_708 chromosome, complete genome	CP046278.1		98.48	1		100	100		100	100		99.444	100		98.76	100		95.62	100
Salmonella enterica strain FDAARGOS_707 chromosome, complete genome	CP046279.1		98.61	1		100	100		100	100		99.444	100		99.174	100		97.08	100
Salmonella enterica strain FDAARGOS_712 chromosome, complete genome	CP046291.1		94.11	1		81.618	101.115		100	100		100	100		98.76	100		93.431	100
Salmonella enterica subsp. enterica serovar Typhi strain R19.2839 chromosome, complete genome	CP046429.1		100	1		100	100		100	100		100	100		100	100		100	100
Salmonella enterica subsp. enterica serovar Schwarzengrund strain WAPHL_SAL-A00527 chromosome, complete genome	CP048297.1		98.73	1		100	100		100	100		100	100		98.76	100		95.62	100
Salmonella enterica subsp. enterica serovar Schwarzengrund strain WAPHL-SAL-A00375 chromosome, complete genome	CP048301.1		98.73	1		100	100		100	100		100	100		98.76	100		95.62	100
Salmonella enterica subsp. enterica serovar Johannesburg strain CVM N58011 chromosome, complete genome	CP049308.1		98.67	1		100	100		100	100		99.444	100		98.347	100		94.891	100
Salmonella enterica subsp. enterica serovar Adjame strain 367320 chromosome, complete genome	CP049873.1		99.3	1		99.257	100		100	100		100	100		99.587	100		97.81	100
Salmonella enterica subsp. enterica serovar Adjame strain 374589 chromosome, complete genome	CP049874.1		99.27	1		99.257	100		100	100		100	100		99.587	100		97.81	100
Salmonella enterica subsp. enterica serovar Adjame strain 388789 chromosome, complete genome	CP049875.1		99.3	1		99.257	100		100	100		100	100		99.587	100		97.81	100
Salmonella enterica subsp. enterica serovar Adjame strain 400321 chromosome, complete genome	CP049877.1		99.3	1		99.257	100		100	100		100	100		99.587	100		97.81	100
Salmonella enterica subsp. enterica serovar Adjame strain 409960 chromosome, complete genome	CP049879.1		99.3	1		99.257	100		100	100		100	100		99.587	100		97.81	100
Salmonella enterica subsp. enterica serovar Adjame strain 381330 chromosome, complete genome	CP049880.1		99.3	1		99.257	100		100	100		100	100		99.587	100		97.81	100
Salmonella enterica subsp. enterica serovar Adjame strain 435414 chromosome, complete genome	CP049881.1		99.3	1		99.257	100		100	100		100	100		99.587	100		97.81	100
Salmonella enterica subsp. enterica serovar Adjame strain 434304 chromosome, complete genome	CP049882.1		99.3	1		99.257	100		100	100		100	100		99.587	100		97.81	100
Salmonella enterica subsp. enterica serovar Adjame strain 387507 chromosome, complete genome	CP049883.1		99.3	1		99.257	100		100	100		100	100		99.587	100		97.81	100
Salmonella enterica subsp. enterica serovar Adjame strain 416020 chromosome, complete genome	CP049884.1		99.3	1		99.257	100		100	100		100	100		99.587	100		97.81	100
Salmonella enterica subsp. enterica serovar Indiana strain SI174 chromosome, complete genome	CP050756.1		99.03	1		99.628	100		100	100		99.444	100		99.174	100		97.81	100
Salmonella enterica subsp. enterica serovar Indiana strain SI170 chromosome, complete genome	CP050760.1		99.03	1		99.628	100		100	100		99.444	100		99.174	100		97.81	100
Salmonella enterica subsp. enterica serovar Indiana strain SI115 chromosome, complete genome	CP050762.1		99.03	1		99.628	100		100	100		99.444	100		99.174	100		97.81	100
Salmonella enterica subsp. enterica serovar Indiana strain SI111 chromosome, complete genome	CP050764.1		99.03	1		99.628	100		100	100		99.444	100		99.174	100		97.81	100
Salmonella enterica subsp. enterica serovar Indiana strain SI102 chromosome, complete genome	CP050771.1		99.03	1		99.628	100		100	100		99.444	100		99.174	100		97.81	100
Salmonella enterica subsp. enterica serovar Indiana strain SI96 chromosome, complete genome	CP050777.1		99.03	1		99.628	100		100	100		99.444	100		99.174	100		97.81	100
Salmonella enterica subsp. enterica serovar Indiana strain SI85 chromosome, complete genome	CP050779.1		99.03	1		99.628	100		100	100		99.444	100		99.174	100		97.81	100
Salmonella enterica subsp. enterica serovar Indiana strain SI67 chromosome, complete genome	CP050783.1		99.03	1		99.628	100		100	100		99.444	100		99.174	100		97.81	100
Salmonella enterica subsp. enterica serovar Indiana strain SI43 chromosome, complete genome	CP050785.1		99	1		99.628	100		100	100		99.444	100		99.174	100		97.08	100
Salmonella enterica strain FDAARGOS_686 chromosome	CP050968.1		99.3	1		99.257	100		100	100		100	100		99.587	100		97.81	100
Salmonella enterica strain FDAARGOS_709 chromosome	CP050990.1		98.7	1		100	100		100	100		100	100		98.347	100		95.62	100
Salmonella sp. SCFS4 chromosome, complete genome	CP051218.1		99.03	1		99.628	100		100	100		99.444	100		99.174	100		97.81	100
Salmonella enterica subsp. enterica serovar Muenster strain CVM 34526 chromosome, complete genome	CP051320.1		98.48	1		100	100		100	100		99.444	100		98.76	100		95.62	100
Salmonella enterica subsp. enterica serovar Muenster strain CVM 22504 chromosome, complete genome	CP051391.1		98.48	1		100	100		100	100		99.444	100		98.76	100		95.62	100
Salmonella enterica subsp. enterica serovar Bredeney strain CVM 24358 chromosome	CP051441.1		98.67	1		100	100		100	100		100	100		98.76	100		95.62	100
Salmonella enterica subsp. enterica strain LHST_2018 chromosome, complete genome	CP052767.1		100	1		100	100		100	100		100	100		100	100		100	100
Salmonella enterica subsp. diarizonae serovar 60:r:z strain 2016K-0056 chromosome, complete genome	CP053319.1		76.98	0.97		90.706	100		89.6	100		84.444	100		78.423	99.5868		68.613	100
Salmonella enterica subsp. salamae serovar 48:z81:z39 strain 2015K-0023 chromosome, complete genome	CP053322.1		75.91	0.92		84.191	101.115		86.4	100		86.111	100		73.859	99.5868		74.074	98.5401
Salmonella enterica subsp. diarizonae serovar 65:z10:e,n,x,z15 strain 2015K-0019 chromosome, complete genome	CP053323.1		76.98	0.97		88.848	100		89.6	100		84.444	100		78.423	99.5868		68.613	100
Salmonella enterica subsp. salamae serovar 60:z10:z39 strain 2011K-1889 chromosome, complete genome	CP053330.1		75.85	0.92		84.559	101.115		86.4	100		86.111	100		73.444	99.5868		74.074	98.5401
Salmonella enterica subsp. diarizonae serovar 47:k:z35 strain 2009K1094 chromosome, complete genome	CP053335.1		77.06	0.97		88.476	100		89.6	100		83.889	100		78.423	99.5868		68.613	100
Salmonella bongori serovar 48:z81:- strain 08-0158 chromosome, complete genome	CP053336.1		82.01	0.98		81.618	101.115		94.4	100		92.222	100		81.07	100.413		83.088	99.2701
Salmonella enterica strain 2010K-2057 chromosome, complete genome	CP053404.1		76.21	0.97		89.591	100		90.083	96.8		86.667	100		76.763	99.5868		53.488	94.1606
Salmonella enterica strain 08-0466 chromosome, complete genome	CP053411.1		75.6	0.92		84.191	101.115		86.4	100		86.111	100		74.274	99.5868		58.955	97.8102
Salmonella enterica strain 72-4606 chromosome, complete genome	CP053413.1		76.67	0.97		88.848	100		89.6	100		84.444	100		78.008	99.5868		68.148	98.5401
Salmonella bongori strain 85-0051 chromosome, complete genome	CP053416.1		81.93	0.98		80.882	101.115		94.4	100		92.222	100		81.07	100.413		81.618	99.2701
Salmonella bongori strain 92-0238 chromosome, complete genome	CP053417.1		82.13	0.98		80.882	101.115		94.4	100		92.222	100		81.481	100.413		83.088	99.2701
Salmonella enterica strain 94-0093 chromosome, complete genome	CP053581.1		76.08	0.97		89.963	100		92.241	92.8		85	100		77.593	99.5868		60.294	99.2701
Salmonella enterica subsp. diarizonae serovar 47:k:z35 strain 2015K-1072 chromosome, complete genome	CP053583.1		77.06	0.97		88.476	100		89.6	100		83.889	100		78.423	99.5868		68.613	100
Salmonella enterica subsp. enterica serovar Typhi strain CMCST_CEPR_1 chromosome, complete genome	CP053702.1		99.97	1		100	100		100	100		100	100		100	100		100	100
Salmonella enterica subsp. diarizonae serovar 61:k:1,5,(7) strain 14-SA00836-0 chromosome, complete genome	CP054422.1		76.9	0.97		88.104	100		89.6	100		84.444	100		78.423	99.5868		68.613	100
Salmonella enterica strain 85-0120 chromosome, complete genome	CP054715.1		77.12	0.86		88.476	100		85.6	100		84.831	98.8889		75.519	99.5868		ABSENT	ABSENT
Salmonella enterica subsp. enterica serovar Adjame strain 389598 chromosome, complete genome	CP054827.1		99.3	1		99.257	100		100	100		100	100		99.587	100		97.81	100
Salmonella enterica strain FDAARGOS_718 chromosome	CP054901.1		98.79	1		100	100		100	100		100	100		98.76	100		96.35	100
Salmonella enterica subsp. diarizonae serovar b,50:-:- strain XXB1403 chromosome, complete genome	CP059886.1		76.76	0.97		88.476	100		89.6	100		84.444	100		78.423	99.5868		67.391	100.73
Salmonella enterica strain SLR1_7697 chromosome, complete genome	CP060508.1		98.49	1		100	100		100	100		100	95		98.347	100		95.62	100
Salmonella enterica strain 1505 chromosome, complete genome	CP060834.1		98.85	1		99.257	100		100	100		100	100		99.587	100		97.81	100
Salmonella enterica strain 852 chromosome, complete genome	CP060837.1		98.85	1		99.257	100		100	100		100	100		99.587	100		97.81	100
Salmonella enterica strain 805 chromosome, complete genome	CP060840.1		98.85	1		99.257	100		100	100		100	100		99.587	100		97.81	100
Salmonella enterica strain 770 chromosome, complete genome	CP060844.1		98.85	1		99.257	100		100	100		100	100		99.587	100		97.81	100
Salmonella enterica strain 733 chromosome, complete genome	CP060846.1		98.85	1		99.257	100		100	100		100	100		99.587	100		97.81	100
Salmonella enterica strain 724 chromosome, complete genome	CP060849.1		98.85	1		99.257	100		100	100		100	100		99.587	100		97.81	100
Salmonella enterica strain 467 chromosome, complete genome	CP060852.1		98.85	1		99.257	100		100	100		100	100		99.587	100		97.81	100
Salmonella enterica strain 453 chromosome, complete genome	CP060855.1		98.85	1		99.257	100		100	100		100	100		99.587	100		97.81	100
Salmonella enterica subsp. enterica serovar Indiana strain S530 chromosome, complete genome	CP061118.1		99.03	1		99.628	100		100	100		99.444	100		99.174	100		97.81	100
Salmonella enterica subsp. enterica serovar Goldcoast strain R18.1656 chromosome, complete genome	CP062223.1		98.85	1		99.257	100		100	100		100	100		99.587	100		97.81	100
Salmonella enterica subsp. enterica serovar Goldcoast strain R18.1074 chromosome, complete genome	CP062225.1		98.85	1		99.257	100		100	100		100	100		99.587	100		97.81	100
Salmonella sp. SJTUF14178 chromosome, complete genome	CP064661.1		99	1		99.628	100		100	100		99.444	100		99.174	100		97.81	100
Salmonella sp. SJTUF14170 chromosome, complete genome	CP064663.1		99	1		99.628	100		100	100		99.444	100		99.174	100		97.81	100
Salmonella sp. SJTUF14154 chromosome, complete genome	CP064666.1		98.62	1		99.628	100		100	100		99.444	100		99.174	100		97.81	100
Salmonella sp. SJTUF14152 chromosome, complete genome	CP064671.1		99.03	1		99.628	100		100	100		99.444	100		99.174	100		97.81	100
Salmonella sp. SJTUF14146 chromosome, complete genome	CP064672.1		99.03	1		99.628	100		100	100		99.444	100		99.174	100		97.81	100
Salmonella sp. SJTUF14076 chromosome, complete genome	CP064674.1		99.03	1		99.628	100		100	100		99.444	100		99.174	100		97.81	100
Salmonella enterica subsp. enterica serovar Typhimurium strain NCTC 74 chromosome, complete genome	CP064709.1		98.76	1		100	100		100	100		100	100		98.347	100		97.08	100
Salmonella enterica strain UWI_PP98 isolate CFSAN103862 chromosome, complete genome	CP066321.1		98.73	1		100	100		100	100		100	100		98.76	100		95.62	100
Salmonella enterica strain UWI_PP122 isolate CFSAN103840 chromosome, complete genome	CP066325.1		98.52	1		100	100		100	100		100	100		98.347	100		95.62	100
Salmonella bongori strain Se40 chromosome, complete genome	CP067369.1		82.1	0.98		81.618	101.115		94.4	100		92.222	100		81.481	100.413		83.088	99.2701
Salmonella enterica strain FDAARGOS_1271 chromosome, complete genome	CP069518.1		98.76	1		100	100		100	100		98.889	100		99.174	100		97.08	100
Salmonella enterica strain CFSAN072779 isolate 8 chromosome, complete genome	CP073107.1		98.73	1		100	100		100	100		100	100		98.76	100		95.62	100
Salmonella enterica subsp. enterica serovar Eastbourne str. CFSAN001084 chromosome, complete genome	CP074201.1		98.79	1		100	100		100	100		100	100		99.174	100		96.35	100
Salmonella enterica subsp. enterica serovar Javiana strain CFSAN001070 chromosome, complete genome	CP074205.1		98.52	1		100	100		100	100		100	100		98.347	100		95.62	100
Salmonella enterica subsp. enterica serovar Javiana str. CFSAN000905 chromosome, complete genome	CP074206.1		98.52	1		100	100		100	100		100	100		98.347	100		95.62	100
Salmonella enterica subsp. enterica serovar Newport str. WA_14882 chromosome, complete genome	CP074207.1		98.45	1		100	100		100	100		99.444	100		98.347	100		97.08	100
Salmonella enterica subsp. enterica serovar Panama str. ATCC 7378 chromosome, complete genome	CP074210.1		98.58	1		100	100		99.2	100		100	100		98.76	100		94.891	100
Salmonella enterica subsp. enterica serovar Wien str. CFSAN000656 strain SGSC 2528 isolate SARB71 chromosome, complete genome	CP074212.1		98.18	1		96.654	100		100	100		100	100		98.76	100		95.62	100
Salmonella enterica subsp. VII str. CFSAN000554 strain SGSC 3121 isolate SARC16 chromosome, complete genome	CP074220.1		76.17	0.97		89.591	100		90.083	96.8		86.667	100		76.763	99.5868		53.488	94.1606
Salmonella enterica subsp. enterica serovar Choleraesuis str. CFSAN000514 strain SGSC 2462 isolate SARB5 chromosome, complete genome	CP074231.1		98.76	1		99.257	100		100	100		99.444	100		98.76	100		95.62	100
Salmonella bongori CFSAN000510 strain SGSC 3100 chromosome, complete genome	CP074233.1		82.1	0.98		81.618	101.115		94.4	100		92.222	100		81.481	100.413		83.088	99.2701
Salmonella enterica subsp. enterica serovar Montevideo strain CFSAN028508 chromosome, complete genome	CP074244.1		98.76	1		100	100		100	100		98.889	100		99.174	100		97.08	100
Salmonella enterica subsp. enterica serovar Brandenburg strain CFSAN027396 chromosome, complete genome	CP074245.1		98.7	1		100	100		100	100		100	100		99.174	100		97.08	100
Salmonella enterica subsp. enterica serovar Rubislaw strain CFSAN027379 chromosome, complete genome	CP074251.1		98.48	1		100	100		100	100		99.444	100		98.76	100		97.08	100
Salmonella enterica subsp. enterica serovar Brandenburg strain CFSAN024765 chromosome, complete genome	CP074258.1		98.7	1		100	100		100	100		100	100		99.174	100		97.08	100
Salmonella enterica subsp. enterica serovar Sandiego strain CFSAN024590 chromosome, complete genome	CP074265.1		98.79	1		100	100		100	100		100	100		99.174	100		96.35	100
Salmonella enterica subsp. enterica serovar Rubislaw strain CFSAN024587 chromosome, complete genome	CP074267.1		98.48	1		100	100		100	100		99.444	100		98.347	100		97.08	100
Salmonella enterica subsp. enterica serovar Minnesota strain CFSAN024581 chromosome, complete genome	CP074268.1		98.46	1		100	100		99.2	100		100	95		98.347	100		95.62	100
Salmonella enterica subsp. enterica serovar Rubislaw strain CFSAN024580 chromosome, complete genome	CP074269.1		98.48	1		100	100		100	100		99.444	100		98.76	100		97.08	100
Salmonella enterica subsp. enterica serovar Itami strain CFSAN024577 chromosome, complete genome	CP074272.1		98.45	1		100	100		100	100		100	100		97.934	100		95.62	100
Salmonella enterica subsp. enterica serovar Hartford strain CFSAN008740 chromosome, complete genome	CP074274.1		76.21	0.97		89.591	100		90.083	96.8		86.667	100		76.763	99.5868		53.488	94.1606
Salmonella enterica subsp. enterica serovar Buzu strain CFSAN008300 chromosome, complete genome	CP074275.1		98.73	0.99		100	100		100	100		100	100		98.76	100		94.891	100
Salmonella enterica subsp. enterica serovar Javiana strain CFSAN006269 chromosome, complete genome	CP074276.1		98.52	1		100	100		100	100		100	100		98.347	100		95.62	100
Salmonella enterica subsp. enterica serovar Javiana strain CFSAN006238 chromosome, complete genome	CP074281.1		98.52	1		100	100		100	100		100	100		98.347	100		95.62	100
Salmonella enterica subsp. enterica serovar Rubislaw strain CFSAN006171 chromosome, complete genome	CP074294.1		98.52	1		100	100		100	100		99.444	100		98.76	100		97.08	100
Salmonella enterica subsp. enterica serovar Minnesota strain CFSAN006156 chromosome, complete genome	CP074298.1		98.49	1		100	100		100	100		100	95		98.347	100		95.62	100
Salmonella enterica subsp. enterica serovar Montevideo str. CFSAN004346 chromosome, complete genome	CP074299.1		98.76	1		100	100		100	100		98.889	100		99.174	100		97.08	100
Salmonella enterica subsp. enterica serovar Muenster str. CFSAN004344 chromosome, complete genome	CP074304.1		98.76	1		100	100		100	100		98.889	100		99.174	100		97.08	100
Salmonella enterica subsp. enterica serovar Give var. 15 str. CFSAN004343 chromosome, complete genome	CP074305.1		98.73	1		100	100		100	100		100	100		98.76	100		95.62	100
Salmonella enterica subsp. enterica strain CFSAN004111 chromosome, complete genome	CP074308.1		98.82	1		100	100		100	100		100	100		99.174	100		96.35	100
Salmonella enterica subsp. enterica serovar Miami str. 1923 strain SGSC 2485 isolate SARB28 chromosome, complete genome	CP074316.1		98.45	1		100	100		99.2	100		99.444	100		98.347	100		95.62	100
Salmonella enterica subsp. enterica serovar Johannesburg strain CFSAN024562 chromosome, complete genome	CP074325.1		98.7	1		100	100		100	100		99.444	100		98.347	100		95.62	100
Salmonella enterica subsp. enterica serovar Montevideo strain CFSAN012296 chromosome, complete genome	CP074338.1		98.76	1		100	100		100	100		98.889	100		99.174	100		97.08	100
Salmonella enterica subsp. enterica serovar Schwarzengrund strain CFSAN008848 chromosome, complete genome	CP074340.1		98.73	1		100	100		100	100		100	100		98.76	100		95.62	100
Salmonella enterica subsp. enterica serovar Montevideo strain CFSAN001068 chromosome, complete genome	CP074589.1		98.76	1		100	100		100	100		98.889	100		99.174	100		97.08	100
Salmonella bongori serovar 40:z35:- strain CFSAN001045 chromosome, complete genome	CP074592.1		81.93	0.98		80.882	101.115		94.4	100		92.222	100		81.07	100.413		81.618	99.2701
Salmonella enterica subsp. enterica serovar Typhi strain CFSAN001004 chromosome, complete genome	CP074603.1		100	1		100	100		100	100		100	100		100	100		100	100
Salmonella enterica subsp. enterica serovar Indiana strain SGSC 2482 chromosome, complete genome	CP074612.1		99.03	1		99.628	100		100	100		99.444	100		99.174	100		97.81	100
Salmonella enterica subsp. enterica serovar Brandenburg strain CFSAN001008 chromosome, complete genome	CP074614.1		98.7	1		100	100		100	100		100	100		99.174	100		97.08	100
Salmonella enterica strain CFSAN029939 chromosome, complete genome	CP074623.1		98.52	1		100	100		100	100		99.444	100		98.76	100		97.08	100
Salmonella enterica strain CFSAN029895 chromosome, complete genome	CP074626.1		76.21	0.97		89.591	100		90.083	96.8		86.667	100		76.763	99.5868		53.488	94.1606
Salmonella enterica strain CFSAN029891 chromosome, complete genome	CP074628.1		76.21	0.97		89.591	100		90.083	96.8		86.667	100		76.763	99.5868		53.488	94.1606
Salmonella enterica strain CFSAN029879 chromosome, complete genome	CP074630.1		76.21	0.97		89.591	100		90.083	96.8		86.667	100		76.763	99.5868		53.488	94.1606
Salmonella enterica strain CFSAN029872 chromosome, complete genome	CP074633.1		98.52	1		100	100		100	100		99.444	100		98.76	100		97.08	100
Salmonella enterica strain CFSAN029865 chromosome, complete genome	CP074640.1		98.52	1		100	100		100	100		99.444	100		98.76	100		97.08	100
Salmonella enterica strain CFSAN029843 chromosome, complete genome	CP074644.1		98.45	1		100	100		99.2	100		99.444	100		98.347	100		95.62	100
Salmonella enterica subsp. enterica serovar Shamba strain CFSAN029516 chromosome, complete genome	CP074648.1		93.26	1		83.088	101.115		99.2	100		97.778	100		96.694	100		94.853	99.2701
Salmonella enterica subsp. salamae serovar 6,7:m,t:- strain CFSAN028548 chromosome, complete genome	CP074649.1		98.52	1		100	100		100	100		99.444	100		98.76	100		95.62	100
Salmonella enterica strain FDA00008277 chromosome, complete genome	CP074650.1		98.15	1		97.398	100		100	100		100	100		98.76	100		95.62	100
Salmonella enterica strain CFSAN029882 chromosome, complete genome	CP074652.1		98.48	1		100	100		100	100		99.444	100		98.347	100		95.62	100
Salmonella enterica strain CFSAN029856 chromosome, complete genome	CP074653.1		98.49	1		100	100		100	100		99.383	90		98.76	100		97.08	100
Salmonella enterica strain CFSAN008785 chromosome, complete genome	CP074658.1		76.21	0.97		89.591	100		90.083	96.8		86.667	100		76.763	99.5868		53.488	94.1606
Salmonella enterica strain CFSAN008783 chromosome, complete genome	CP074659.1		76.21	0.97		89.591	100		90.083	96.8		86.667	100		76.763	99.5868		53.488	94.1606
Salmonella enterica subsp. enterica strain CFSAN001999 chromosome, complete genome	CP074675.1		98.52	1		100	100		100	100		100	100		98.347	100		95.62	100
Salmonella enterica subsp. enterica serovar Tennessee strain CFSAN024441 chromosome, complete genome	CP075010.1		98.48	1		100	100		100	100		99.444	100		98.347	100		95.62	100
Salmonella enterica strain CFSAN024230 chromosome, complete genome	CP075011.1		98.73	1		100	100		100	100		100	100		98.76	100		95.62	100
Salmonella enterica strain CFSAN024184 chromosome, complete genome	CP075015.1		97.91	1		99.257	100		100	100		97.778	100		97.107	100		97.08	100
Salmonella enterica strain CFSAN024152 chromosome, complete genome	CP075016.1		98.52	1		100	100		100	100		99.444	100		98.76	100		95.62	100
Salmonella enterica subsp. enterica serovar Give strain CFSAN012622 chromosome, complete genome	CP075037.1		98.48	1		100	100		100	100		99.444	100		98.76	100		95.62	100
Salmonella enterica subsp. enterica serovar Sandiego strain CFSAN012509 chromosome, complete genome	CP075039.1		98.79	1		100	100		100	100		100	100		99.174	100		96.35	100
Salmonella enterica subsp. enterica serovar Sandiego strain CFSAN012498 chromosome, complete genome	CP075040.1		98.82	1		100	100		100	100		100	100		99.174	100		96.35	100
Salmonella enterica subsp. enterica serovar Oranienburg strain CFSAN012497 chromosome, complete genome	CP075041.1		98.52	1		100	100		100	100		99.444	100		98.76	100		95.62	100
Salmonella enterica strain CFSAN008813 chromosome, complete genome	CP075044.1		76.21	0.97		89.591	100		90.083	96.8		86.667	100		76.763	99.5868		53.488	94.1606
Salmonella enterica strain CFSAN008812 chromosome, complete genome	CP075045.1		76.17	0.97		89.591	100		89.256	96.8		86.667	100		76.763	99.5868		53.488	94.1606
Salmonella enterica strain CFSAN008810 chromosome, complete genome	CP075046.1		76.21	0.97		89.591	100		90.083	96.8		86.667	100		76.763	99.5868		53.488	94.1606
Salmonella enterica strain CFSAN008789 chromosome, complete genome	CP075050.1		76.21	0.97		89.591	100		90.083	96.8		86.667	100		76.763	99.5868		53.488	94.1606
Salmonella enterica strain CFSAN073554 chromosome, complete genome	CP075102.1		98.52	1		100	100		100	100		100	100		98.347	100		95.62	100
Salmonella enterica strain CFSAN073549 chromosome, complete genome	CP075104.1		98.52	1		100	100		100	100		99.444	100		98.76	100		95.62	100
Salmonella enterica strain CFSAN073546 chromosome, complete genome	CP075105.1		98.52	1		100	100		100	100		100	100		98.347	100		95.62	100
Salmonella enterica strain CFSAN060804 chromosome, complete genome	CP075110.1		98.73	1		100	100		100	100		100	100		98.76	100		95.62	100
Salmonella enterica subsp. enterica serovar Eastbourne strain CFSAN059883 chromosome, complete genome	CP075115.1		98.82	1		100	100		100	100		100	100		99.174	100		96.35	100
Salmonella enterica strain CFSAN044945 chromosome, complete genome	CP075125.1		98.52	1		100	100		100	100		99.444	100		98.76	100		97.08	100
Salmonella enterica subsp. diarizonae serovar 60:r:e,n,x,z15 strain CFSAN044923 chromosome, complete genome	CP075128.1		76.98	0.97		90.706	100		89.6	100		84.444	100		76.349	99.5868		68.613	100
Salmonella enterica subsp. enterica serovar Rubislaw strain CFSAN044921 chromosome, complete genome	CP075129.1		98.52	1		100	100		100	100		99.444	100		98.76	100		97.08	100
Salmonella enterica subsp. enterica serovar Inverness strain CFSAN044911 chromosome, complete genome	CP075132.1		76.21	0.97		89.591	100		90.083	96.8		86.667	100		76.763	99.5868		53.488	94.1606
Salmonella enterica strain CFSAN044888 chromosome, complete genome	CP075135.1		98.52	1		100	100		100	100		99.444	100		98.76	100		97.08	100
Salmonella enterica strain CFSAN044875 chromosome, complete genome	CP075138.1		76.21	0.97		89.591	100		90.083	96.8		86.667	100		76.763	99.5868		53.488	94.1606
Salmonella enterica strain CFSAN044865 chromosome, complete genome	CP075140.1		76.98	0.97		90.706	100		89.6	100		84.444	100		76.349	99.5868		68.613	100
Salmonella enterica strain CFSAN030601 chromosome, complete genome	CP075143.1		98.52	1		100	100		100	100		99.444	100		98.76	100		95.62	100
Salmonella enterica subsp. diarizonae strain CFSAN030538 chromosome, complete genome	CP075144.1		76.81	0.97		88.848	100		89.6	100		83.889	100		78.423	99.5868		69.118	99.2701
Salmonella enterica strain CFSAN038580 chromosome, complete genome	CP076097.1		98.52	1		100	100		100	100		100	100		98.347	100		95.62	100
Salmonella enterica strain CFSAN055400 chromosome, complete genome	CP076098.1		98.52	1		100	100		100	100		100	100		98.347	100		95.62	100
Salmonella enterica strain CFSAN048049 chromosome, complete genome	CP076327.1		98.52	1		100	100		100	100		100	100		98.347	100		95.62	100
Salmonella enterica strain CFSAN038591 chromosome, complete genome	CP076329.1		98.52	1		100	100		100	100		100	100		98.347	100		95.62	100
Salmonella enterica subsp. enterica serovar Paratyphi A strain 45157 chromosome, complete genome	CP076727.1		99.27	1		99.257	100		100	100		100	100		99.587	100		97.81	100
Salmonella enterica subsp. enterica serovar Indiana strain LY67 chromosome, complete genome	CP077424.1		99.03	1		99.628	100		100	100		99.444	100		99.174	100		97.81	100
Salmonella enterica strain S90 chromosome, complete genome	CP077670.1		99.03	1		99.628	100		100	100		99.444	100		99.174	100		97.81	100
Salmonella enterica subsp. enterica strain CFSAN058598 chromosome, complete genome	CP077696.1		98.73	1		100	100		100	100		100	100		98.76	100		95.62	100
Salmonella enterica subsp. enterica strain CFSAN058591 chromosome, complete genome	CP077699.1		98.52	1		100	100		100	100		99.444	100		98.76	100		97.08	100
Salmonella enterica subsp. enterica strain CFSAN058588 chromosome, complete genome	CP077702.1		98.52	1		100	100		100	100		100	100		98.347	100		95.62	100
Salmonella enterica subsp. enterica strain CFSAN058545 chromosome, complete genome	CP077706.1		98.52	1		100	100		100	100		99.444	100		98.76	100		97.08	100
Salmonella enterica subsp. enterica strain CFSAN058540 chromosome, complete genome	CP077710.1		76.98	0.97		90.706	100		89.6	100		84.444	100		76.349	99.5868		68.613	100
Salmonella enterica subsp. diarizonae strain LHICA_D1 chromosome, complete genome	CP078142.1		77.16	0.97		88.848	100		89.6	100		84.444	100		78.423	99.5868		68.613	100
Salmonella enterica subsp. enterica serovar Minnesota strain SA18578 chromosome, complete genome	CP080513.1		98.46	1		100	100		100	100		100	95		98.347	100		95.62	100
Salmonella enterica subsp. enterica serovar Typhi strain ISP2825 chromosome, complete genome	CP080960.1		100	1		100	100		100	100		100	100		100	100		100	100
Salmonella enterica subsp. enterica serovar Schwarzengrund strain S16 chromosome, complete genome	CP081858.1		98.73	1		100	100		100	100		100	100		98.76	100		95.62	100
Salmonella enterica subsp. enterica serovar Bredeney strain FSIS1702037 chromosome, complete genome	CP082381.1		98.79	1		100	100		100	100		100	100		98.76	100		96.35	100
Salmonella enterica subsp. enterica serovar Reading strain FSIS1701482 chromosome, complete genome	CP082386.1		98.79	1		100	100		100	100		100	100		99.174	100		96.35	100
Salmonella enterica subsp. enterica serovar Montevideo strain FSIS1608368 chromosome, complete genome	CP082436.1		98.73	1		99.628	100		100	100		98.889	100		99.174	100		97.08	100
Salmonella enterica subsp. enterica serovar Johannesburg strain FSIS1608038 chromosome, complete genome	CP082447.1		98.67	1		100	100		100	100		99.444	100		98.347	100		94.891	100
Salmonella enterica subsp. enterica serovar Montevideo strain FSIS1607968 chromosome, complete genome	CP082449.1		98.76	1		100	100		100	100		98.889	100		99.174	100		97.08	100
Salmonella enterica subsp. enterica serovar Montevideo strain FSIS1607862 chromosome, complete genome	CP082451.1		98.76	1		100	100		100	100		98.889	100		99.174	100		97.08	100
Salmonella enterica subsp. enterica serovar Muenster strain FSIS1607861 chromosome, complete genome	CP082453.1		98.48	1		100	100		100	100		99.444	100		98.76	100		95.62	100
Salmonella enterica subsp. enterica serovar Brandenburg strain FSIS1607501 chromosome, complete genome	CP082464.1		98.7	1		100	100		100	100		100	100		99.174	100		97.08	100
Salmonella enterica subsp. enterica serovar Muenster strain FSIS1605743 chromosome, complete genome	CP082486.1		98.48	1		100	100		100	100		99.444	100		98.76	100		95.62	100
Salmonella enterica subsp. enterica serovar Montevideo strain FSIS1607386 chromosome, complete genome	CP082500.1		98.76	1		100	100		100	100		98.889	100		99.174	100		97.08	100
Salmonella enterica subsp. enterica serovar Schwarzengrund strain CVM N18S1602 chromosome, complete genome	CP082554.1		98.73	1		100	100		100	100		100	100		98.76	100		95.62	100
Salmonella enterica subsp. enterica serovar Reading strain CVM N18S1429 isolate 18MN08GT11-3 chromosome, complete genome	CP082566.1		98.79	1		100	100		100	100		100	100		99.174	100		96.35	100
Salmonella enterica subsp. enterica serovar Kiambu strain CVM N18S0824 chromosome, complete genome	CP082587.1		98.85	1		99.628	100		100	100		100	100		99.174	100		96.35	100
Salmonella enterica subsp. enterica serovar Reading strain CVM N18S0035 chromosome, complete genome	CP082611.1		98.79	1		100	100		100	100		100	100		99.174	100		96.35	100
Salmonella enterica subsp. enterica serovar Schwarzengrund strain CVM N17S1304 isolate 17GA11GT12-S2 chromosome, complete genome	CP082636.1		98.73	1		100	100		100	100		100	100		98.76	100		95.62	100
Salmonella enterica subsp. enterica serovar Bredeney strain CVM N18S0406 chromosome, complete genome	CP082691.1		98.67	1		100	100		100	100		100	100		98.76	100		95.62	100
Salmonella enterica subsp. enterica serovar Reading strain CVM N17S546 chromosome, complete genome	CP082701.1		98.79	1		100	100		100	100		100	100		99.174	100		96.35	100
Salmonella enterica subsp. enterica serovar Reading strain CVM N17S288 isolate 17NY04GT13-S3 chromosome, complete genome	CP082721.1		98.79	1		100	100		100	100		100	100		99.174	100		96.35	100
Salmonella enterica subsp. enterica serovar Reading strain CVM N16S084 chromosome, complete genome	CP082733.1		98.79	1		100	100		100	100		100	100		99.174	100		96.35	100
Salmonella enterica subsp. arizonae strain S499 chromosome, complete genome	CP082954.1		76.94	0.97		88.476	100		89.6	100		84.444	100		78.423	99.5868		68.613	100
Salmonella enterica subsp. enterica serovar Typhi strain 681355 chromosome, complete genome	CP083411.1		100	1		100	100		100	100		100	100		100	100		100	100
Salmonella sp. A7 chromosome, complete genome	CP084001.1		98.48	1		100	100		100	100		99.444	100		98.76	100		95.62	100
Salmonella sp. JXY0409-18 chromosome, complete genome	CP084216.1		98.73	1		100	100		100	100		100	100		98.76	100		95.62	100
Salmonella enterica subsp. enterica serovar Javiana strain FDA1048408-C002-006 chromosome, complete genome	CP085052.1		98.45	1		99.628	100		100	100		100	100		97.934	100		95.62	100
Salmonella enterica strain FDA1033927-S001-001 chromosome, complete genome	CP085053.1		98.45	1		100	100		100	100		100	100		97.934	100		95.62	100
Salmonella enterica subsp. enterica strain CFSAN008899 chromosome, complete genome	CP085054.1		98.52	1		100	100		100	100		100	100		98.347	100		95.62	100
Salmonella enterica subsp. enterica serovar Typhi strain Suicune chromosome, complete genome	CP085807.1		100	1		100	100		100	100		100	100		100	100		100	100
Salmonella enterica subsp. enterica serovar Typhi strain Entei chromosome, complete genome	CP085808.1		100	1		100	100		100	100		100	100		100	100		100	100
Salmonella enterica subsp. enterica serovar Schwarzengrund strain Moltres chromosome, complete genome	CP085810.1		98.73	1		100	100		100	100		100	100		98.76	100		95.62	100
Salmonella enterica subsp. enterica serovar Schwarzengrund strain Zapdos chromosome, complete genome	CP085811.1		98.73	1		100	100		100	100		100	100		98.76	100		95.62	100
Salmonella enterica subsp. enterica serovar Schwarzengrund strain Articuno chromosome, complete genome	CP085812.1		98.73	1		100	100		100	100		100	100		98.76	100		95.62	100
Salmonella enterica subsp. enterica strain CFSAN023357 chromosome, complete genome	CP086351.1		98.42	1		100	100		100	100		99.444	100		98.76	100		97.08	100
Salmonella enterica subsp. enterica strain CFSAN023356 chromosome, complete genome	CP086353.1		98.42	1		100	100		100	100		99.444	100		98.76	100		97.08	100
Salmonella enterica subsp. enterica serovar Indiana strain YZ21MCS4 chromosome, complete genome	CP089313.1		99.03	1		99.628	100		100	100		99.444	100		99.174	100		97.81	100
Salmonella enterica subsp. enterica serovar Goldcoast strain 5ASAL07 chromosome, complete genome	CP090133.1		98.85	1		99.257	100		100	100		100	100		99.587	100		97.81	100
Salmonella enterica subsp. enterica serovar Goldcoast strain 5ASAL05 chromosome, complete genome	CP090137.1		98.85	1		99.257	100		100	100		100	100		99.587	100		97.81	100
Salmonella enterica subsp. enterica serovar Goldcoast strain 5ASAL09 chromosome, complete genome	CP090141.1		98.85	1		99.257	100		100	100		100	100		99.587	100		97.81	100
Salmonella enterica strain AUSMDU00052071 chromosome, complete genome	CP090223.1		100	1		100	100		100	100		100	100		100	100		100	100
Salmonella enterica strain AUSMDU00052066 chromosome, complete genome	CP090224.1		100	1		100	100		100	100		100	100		100	100		100	100
Salmonella enterica strain AUSMDU00051360 chromosome, complete genome	CP090226.1		100	1		100	100		100	100		100	100		100	100		100	100
Salmonella enterica strain AUSMDU00051359 chromosome, complete genome	CP090227.1		100	1		100	100		100	100		100	100		100	100		100	100
Salmonella enterica strain AUSMDU00051266 chromosome, complete genome	CP090229.1		100	1		100	100		100	100		100	100		100	100		100	100
Salmonella enterica strain AUSMDU00049314 chromosome, complete genome	CP090232.1		100	1		100	100		100	100		100	100		100	100		100	100
Salmonella enterica strain AUSMDU00049308 chromosome, complete genome	CP090233.1		100	1		100	100		100	100		100	100		100	100		100	100
Salmonella enterica strain AUSMDU00049305 chromosome, complete genome	CP090234.1		100	1		100	100		100	100		100	100		100	100		100	100
Salmonella enterica strain AUSMDU00049302 chromosome, complete genome	CP090235.1		100	1		100	100		100	100		100	100		100	100		100	100
Salmonella enterica strain AUSMDU00036581 chromosome, complete genome	CP090236.1		100	1		100	100		100	100		100	100		100	100		100	100
Salmonella enterica strain AUSMDU00022461 chromosome, complete genome	CP090239.1		100	1		100	100		100	100		100	100		100	100		100	100
Salmonella enterica strain AUSMDU00021621 chromosome, complete genome	CP090240.1		100	1		100	100		100	100		100	100		100	100		100	100
Salmonella enterica strain AUSMDU00021620 chromosome, complete genome	CP090241.1		100	1		100	100		100	100		100	100		100	100		100	100
Salmonella enterica strain 1902 chromosome, complete genome	CP091604.1		98.85	1		99.257	100		100	100		100	100		99.587	100		97.81	100
Salmonella enterica strain 1810 chromosome, complete genome	CP091607.1		98.85	1		99.257	100		100	100		100	100		99.587	100		97.81	100
Salmonella enterica strain 1795 chromosome, complete genome	CP091611.1		98.85	1		99.257	100		100	100		100	100		99.587	100		97.81	100
Salmonella enterica strain 1653 chromosome, complete genome	CP091615.1		98.85	1		99.257	100		100	100		100	100		99.587	100		97.81	100
Salmonella enterica strain 1473 chromosome, complete genome	CP091619.1		98.85	1		99.257	100		100	100		100	100		99.587	100		97.81	100
Salmonella enterica strain 1419 chromosome, complete genome	CP091622.1		98.85	1		99.257	100		100	100		100	100		99.587	100		97.81	100
Salmonella enterica strain 1382 chromosome, complete genome	CP091624.1		98.85	1		99.257	100		100	100		100	100		99.587	100		97.81	100
Salmonella enterica strain 1165 chromosome, complete genome	CP091626.1		98.85	1		99.257	100		100	100		100	100		99.587	100		97.81	100
Salmonella enterica strain 1147 chromosome, complete genome	CP091630.1		98.85	1		99.257	100		100	100		100	100		99.587	100		97.81	100
Salmonella enterica strain 1116 chromosome, complete genome	CP091634.1		98.85	1		99.257	100		100	100		100	100		99.587	100		97.81	100
Salmonella enterica strain 1063 chromosome, complete genome	CP091636.1		98.85	1		99.257	100		100	100		100	100		99.587	100		97.81	100
Salmonella enterica strain 965 chromosome, complete genome	CP091640.1		98.85	1		99.257	100		100	100		100	100		99.587	100		97.81	100
Salmonella enterica strain P281972 chromosome, complete genome	CP092075.1		76.6	0.98		83.456	101.115		89.6	100		87.222	100		75.104	99.5868		61.94	97.8102
Salmonella enterica subsp. enterica serovar Indiana strain 15 chromosome, complete genome	CP092258.1		99.03	1		99.628	100		100	100		99.444	100		99.174	100		97.81	100
Salmonella enterica subsp. enterica serovar Reading strain PNUSAS039653 chromosome, complete genome	CP093129.1		98.79	1		100	100		100	100		100	100		99.174	100		96.35	100
Salmonella enterica subsp. enterica serovar Reading strain PNUSAS010176 chromosome, complete genome	CP093132.1		98.79	1		100	100		100	100		100	100		99.174	100		96.35	100
Salmonella enterica subsp. enterica serovar Reading strain PNUSAS003019 chromosome, complete genome	CP093134.1		98.82	1		100	100		100	100		100	100		99.174	100		96.35	100
Salmonella enterica strain PNUSAS060563 chromosome, complete genome	CP093147.1		98.79	1		100	100		100	100		100	100		99.174	100		96.35	100
Salmonella enterica strain P289597 chromosome, complete genome	CP093390.1		76.6	0.98		83.456	101.115		89.6	100		87.222	100		75.104	99.5868		61.94	97.8102
Salmonella enterica strain P287611 chromosome, complete genome	CP093391.1		76.6	0.98		84.191	101.115		89.6	100		87.222	100		75.104	99.5868		61.94	97.8102
Salmonella enterica strain P201982 chromosome, complete genome	CP093392.1		76.6	0.98		83.456	101.115		89.6	100		87.222	100		75.104	99.5868		61.94	97.8102
Salmonella enterica strain PNUSAS020177 chromosome, complete genome	CP094293.1		98.79	1		99.628	100		100	100		100	100		99.174	100		96.35	100
Salmonella enterica subsp. enterica serovar Indiana strain 22 chromosome, complete genome	CP096118.1		98.53	1		99.628	100		100	100		98.78	91.1111		99.174	100		97.81	100
Salmonella enterica subsp. enterica serovar Indiana strain YZ20MCS6 chromosome, complete genome	CP098829.1		99.03	1		99.628	100		100	100		99.444	100		99.174	100		97.81	100
Salmonella enterica subsp. enterica serovar Indiana strain YZ20MCS14 chromosome, complete genome	CP098831.1		99.03	1		99.628	100		100	100		99.444	100		99.174	100		97.81	100
Salmonella enterica subsp. enterica serovar Goldcoast strain R18.0450 chromosome, complete genome	CP100682.1		98.85	1		99.257	100		100	100		100	100		99.587	100		97.81	100
Salmonella enterica subsp. enterica serovar Goldcoast strain R18.1297 chromosome, complete genome	CP100685.1		98.85	1		99.257	100		100	100		100	100		99.587	100		97.81	100
Salmonella enterica subsp. enterica serovar Montevideo strain R17.4849 chromosome, complete genome	CP100747.1		98.76	1		100	100		100	100		98.889	100		99.174	100		97.08	100
Salmonella enterica strain s15D023 chromosome, complete genome	CP101340.1		99.03	1		99.628	100		100	100		99.444	100		99.174	100		97.81	100
Salmonella enterica strain s12177 chromosome, complete genome	CP101348.1		99.03	1		99.628	100		100	100		99.444	100		99.174	100		97.81	100
Salmonella enterica strain s11011 chromosome, complete genome	CP101352.1		99.03	1		99.628	100		100	100		99.444	100		99.174	100		97.81	100
Salmonella enterica strain IndS104 chromosome, complete genome	CP101355.1		99.03	1		99.628	100		100	100		99.444	100		99.174	100		97.81	100
Salmonella enterica strain IndS102 chromosome, complete genome	CP101359.1		99.03	1		99.628	100		100	100		99.444	100		99.174	100		97.81	100
Salmonella enterica subsp. enterica serovar Indiana strain XZ14C1328 chromosome, complete genome	CP102827.1		99.03	1		99.628	100		100	100		99.444	100		99.174	100		97.81	100
Salmonella enterica strain SalSpp_sample_10_No.2 chromosome, complete genome	CP104488.1		98.73	1		100	100		100	100		100	100		98.76	100		95.62	100
Salmonella sp. 2018103 chromosome, complete genome	CP111029.1		98.58	1		100	100		100	100		98.889	100		98.347	100		95.62	100
Salmonella enterica strain 2012K-1379 chromosome 1, complete sequence	CP111088.1		98.82	1		100	100		100	100		100	100		99.174	100		96.35	100
Salmonella enterica strain YZY chromosome, complete genome	CP113537.1		98.85	1		99.257	100		100	100		100	100		99.587	100		97.81	100
Salmonella enterica subsp. enterica serovar Typhi strain S6 chromosome, complete genome	CP117290.1		100	1		100	100		100	100		100	100		100	100		100	100
Salmonella enterica subsp. enterica serovar Typhi strain S5 chromosome, complete genome	CP117291.1		100	1		100	100		100	100		100	100		100	100		100	100
Salmonella enterica subsp. enterica serovar Typhi strain S4 chromosome, complete genome	CP117292.1		100	1		100	100		100	100		100	100		100	100		100	100
Salmonella enterica subsp. enterica serovar Typhi strain S2 chromosome, complete genome	CP117293.1		100	1		100	100		100	100		100	100		100	100		100	100
Salmonella enterica subsp. enterica serovar Typhi strain S1 chromosome, complete genome	CP117294.1		100	1		100	100		100	100		100	100		100	100		100	100
Salmonella enterica subsp. enterica serovar Muenster strain RM074 chromosome, complete genome	CP117329.1		98.42	1		100	100		100	100		99.444	100		98.76	100		95.62	100
Salmonella enterica subsp. enterica serovar Muenster strain RM055 chromosome, complete genome	CP117332.1		98.42	1		99.628	100		100	100		98.889	100		98.76	100		95.62	100
Salmonella enterica subsp. enterica serovar Give strain RM019 chromosome, complete genome	CP117392.1		98.73	1		100	100		100	100		100	100		98.76	100		95.62	100
Salmonella enterica subsp. enterica serovar Give strain RM007 chromosome, complete genome	CP117402.1		98.73	1		100	100		100	100		100	100		98.76	100		95.62	100
Salmonella enterica subsp. enterica serovar Typhi strain S7 chromosome, complete genome	CP118536.1		100	1		100	100		100	100		100	100		100	100		100	100
Salmonella enterica subsp. enterica serovar Typhi strain S3 chromosome, complete genome	CP118537.1		100	1		100	100		100	100		100	100		100	100		100	100
Salmonella enterica subsp. enterica serovar Goldcoast isolate Sal02792 chromosome, complete genome	CP119137.1		98.85	1		99.257	100		100	100		100	100		99.587	100		97.81	100
Salmonella enterica subsp. enterica serovar Schwarzengrund strain FSIS1609433 chromosome, complete genome	CP119491.1		98.73	1		100	100		100	100		100	100		98.76	100		95.62	100
Salmonella enterica subsp. enterica serovar Schwarzengrund strain FSIS1608447 chromosome, complete genome	CP119495.1		98.73	1		100	100		100	100		100	100		98.76	100		95.62	100
Salmonella enterica subsp. enterica serovar Indiana strain S1467 chromosome, complete genome	CP121189.1		99.03	1		99.628	100		100	100		99.444	100		99.174	100		97.81	100
Salmonella enterica subsp. enterica strain KKP 998 chromosome, complete genome	CP121295.1		98.94	1		99.628	100		100	100		100	100		99.174	100		96.35	100
Salmonella enterica subsp. enterica strain KKP 1213 chromosome, complete genome	CP121296.1		98.94	1		99.628	100		100	100		100	100		99.174	100		96.35	100
Salmonella enterica subsp. enterica strain KKP 1762 chromosome, complete genome	CP121297.1		98.94	1		99.628	100		100	100		100	100		99.174	100		96.35	100
Salmonella enterica subsp. diarizonae serovar 48:i:z strain NWU_5 chromosome, complete genome	CP123007.1		76.94	0.97		88.476	100		89.6	100		84.444	100		78.423	99.5868		68.613	100
Salmonella enterica subsp. enterica serovar Paratyphi A str. AKU_12601 complete genome, strain AKU_12601	FM200053.1		99.27	1		99.257	100		100	100		100	100		99.587	100		97.81	100
Salmonella bongori NCTC 12419, culture collection SGSC SARC11, complete genome	FR877557.1		82.1	0.98		81.618	101.115		94.4	100		92.222	100		81.481	100.413		83.088	99.2701
Salmonella enterica subsp. enterica serovar Weltevreden genome assembly 10259, chromosome : 1	LN890518.1		75.67	0.97		88.848	100		89.6	100		85	100		76.349	99.5868		57.778	98.5401
Salmonella enterica subsp. enterica serovar Weltevreden genome assembly 99_3134, chromosome : 1	LN890524.1		93.38	1		83.824	101.115		100	100		97.222	100		96.281	100		94.118	99.2701
Salmonella enterica subsp. enterica strain NCTC7404 genome assembly, chromosome: 1	LR134144.1		98.91	1		99.628	100		100	100		100	100		99.174	100		96.35	100
Salmonella enterica subsp. enterica strain NCTC7831 genome assembly, chromosome: 1	LR134147.1		98.48	1		100	100		100	100		99.444	100		98.76	100		95.62	100
Salmonella enterica subsp. enterica strain NCTC8272 genome assembly, chromosome: 1	LR134149.1		98.7	1		100	100		100	100		99.444	100		98.347	100		95.62	100
Salmonella enterica subsp. enterica serovar Goldcoast strain NCTC13175 genome assembly, chromosome: 1	LR134158.1		98.85	1		99.257	100		100	100		100	100		99.587	100		97.81	100
Salmonella enterica subsp. houtenae strain NCTC7318 genome assembly, chromosome: 1	LR134159.1		76.1	0.97		89.219	100		92.241	92.8		85	100		77.593	99.5868		53.488	94.1606
Salmonella enterica subsp. enterica serovar Typhi str. Ty2 strain 4316STDY6559669 genome assembly, chromosome: 1	LR590081.1		100	1		100	100		100	100		100	100		100	100		100	100
Salmonella enterica subsp. enterica strain NCTC6480 genome assembly, chromosome: 1	LS483454.1		98.46	1		100	100		100	100		99.444	100		98.76	100		95.62	100
Salmonella enterica subsp. enterica strain NCTC9872 genome assembly, chromosome: 1	LS483455.1		98.45	1		100	100		100	100		100	100		98.347	100		94.161	100
Salmonella enterica subsp. salamae strain NCTC9930 genome assembly, chromosome: 1	LS483456.1		93.17	1		83.456	101.115		98.4	100		96.111	100		97.107	100		96.35	100
Salmonella enterica subsp. enterica strain NCTC9787 genome assembly, chromosome: 1	LS483457.1		98.39	1		99.628	100		100	100		99.444	100		98.76	100		94.891	100
Salmonella enterica subsp. enterica serovar Give strain NCTC5778 genome assembly, chromosome: 1	LS483463.1		98.48	1		100	100		100	100		99.444	100		98.76	100		95.62	100
Salmonella enterica subsp. diarizonae strain NCTC10381 genome assembly, chromosome: 1	LS483474.1		77.12	0.97		90.706	100		89.6	100		83.146	98.8889		78.423	99.5868		68.613	100
Salmonella enterica subsp. enterica serovar Bredeney strain NCTC6026 genome assembly, chromosome: 1	LS483481.1		98.7	1		100	100		100	100		100	100		98.76	100		95.62	100
Salmonella enterica subsp. enterica serovar Poona strain NCTC4840 genome assembly, chromosome: 1	LS483489.1		98.61	1		100	100		100	100		99.444	100		99.174	100		97.08	100
Salmonella enterica subsp. enterica serovar Typhi genome assembly, chromosome: 1	LT882486.1		100	1		100	100		100	100		100	100		100	100		100	100
Salmonella enterica subsp. enterica serovar Typhi strain ERL12148 genome assembly, chromosome: 1	LT883153.1		100	1		100	100		100	100		100	100		100	100		100	100
Salmonella enterica subsp. enterica serovar Typhi strain ERL072973 genome assembly, chromosome: 1	LT904777.2		100	1		100	100		100	100		100	100		100	100		100	100
Salmonella enterica subsp. enterica serovar Typhi strain TY585 genome assembly, chromosome: 1	LT904852.1		100	1		100	100		100	100		100	100		100	100		100	100
Salmonella enterica subsp. enterica serovar Typhi strain M223 genome assembly, chromosome: 1	LT904854.1		100	1		100	100		100	100		100	100		100	100		100	100
Salmonella enterica subsp. enterica serovar Typhi strain ERL034151 genome assembly, chromosome: 1	LT904867.1		100	1		100	100		100	100		100	100		100	100		100	100
Salmonella enterica subsp. enterica serovar Typhi strain H12ESR04734-001A genome assembly, chromosome: 1	LT904868.1		100	1		100	100		100	100		100	100		100	100		100	100
Salmonella enterica subsp. enterica serovar Typhi strain ERL052042 genome assembly, chromosome: 1	LT904869.1		100	1		100	100		100	100		100	100		100	100		100	100
Salmonella enterica subsp. enterica serovar Typhi strain SGB90 genome assembly, chromosome: 1	LT904870.2		100	1		100	100		100	100		100	100		100	100		100	100
Salmonella enterica subsp. enterica serovar Typhi strain 1553 genome assembly, chromosome: 1	LT904871.1		100	1		100	100		100	100		100	100		100	100		100	100
Salmonella enterica subsp. enterica serovar Typhi strain ERL11909 genome assembly, chromosome: 1	LT904872.1		100	1		100	100		100	100		100	100		100	100		100	100
Salmonella enterica subsp. enterica serovar Typhi strain ERL024919 genome assembly, chromosome: 1	LT904875.1		100	1		100	100		100	100		100	100		100	100		100	100
Salmonella enterica subsp. enterica serovar Typhi strain ERL114000 genome assembly, chromosome: 1	LT904876.1		100	1		100	100		100	100		100	100		100	100		100	100
Salmonella enterica subsp. enterica serovar Typhi strain SGB92 genome assembly, chromosome: 1	LT904877.1		100	1		100	100		100	100		100	100		100	100		100	100
Salmonella enterica subsp. enterica serovar Typhi strain ty3-193 genome assembly, chromosome: 1	LT904878.1		100	1		100	100		100	100		100	100		100	100		100	100
Salmonella enterica subsp. enterica serovar Typhi strain UI2120 genome assembly, chromosome: 1	LT904881.1		100	1		100	100		100	100		100	100		100	100		100	100
Salmonella enterica subsp. enterica serovar Typhi strain SGB89 genome assembly, chromosome: 1	LT904882.1		100	1		100	100		100	100		100	100		100	100		100	100
Salmonella enterica subsp. enterica serovar Typhi strain ERL103914 genome assembly, chromosome: 1	LT904883.1		100	1		100	100		100	100		100	100		100	100		100	100
Salmonella enterica subsp. enterica serovar Typhi strain ERL041834 genome assembly, chromosome: 1	LT904884.1		100	1		100	100		100	100		100	100		100	100		100	100
Salmonella enterica subsp. enterica serovar Typhi strain 1036491 genome assembly, chromosome: 1	LT904885.1		100	1		100	100		100	100		100	100		100	100		100	100
Salmonella enterica subsp. enterica serovar Typhi strain SGB82 genome assembly, chromosome: 1	LT904886.1		100	1		100	100		100	100		100	100		100	100		100	100
Salmonella enterica subsp. enterica serovar Typhi strain 76-1292 genome assembly, chromosome: 1	LT904887.1		99.97	1		100	100		100	100		100	100		100	100		100	100
Salmonella enterica subsp. enterica serovar Typhi strain 129-0238-M genome assembly, chromosome: 1	LT904888.1		100	1		100	100		100	100		100	100		100	100		100	100
Salmonella enterica subsp. enterica serovar Typhi strain H12ESR00394-001A genome assembly, chromosome: 1	LT904890.1		100	1		100	100		100	100		100	100		100	100		100	100
Salmonella enterica subsp. enterica serovar Typhi strain 80-2002 genome assembly, chromosome: 1	LT904891.1		100	1		100	100		100	100		100	100		100	100		100	100
Salmonella enterica subsp. enterica serovar Typhi strain 1016889 genome assembly, chromosome: 1	LT904893.1		100	1		100	100		100	100		100	100		100	100		100	100
Salmonella enterica subsp. enterica serovar Typhi strain ERL12960 genome assembly, chromosome: 1	LT904894.1		100	1		100	100		100	100		100	100		100	100		100	100
Salmonella enterica subsp. enterica serovar Typhi isolate ISP_03_07467_SGB110-sc-1979083 genome assembly, chromosome: 1	LT905060.2		100	1		100	100		100	100		100	100		100	100		100	100
Salmonella enterica subsp. enterica serovar Typhi isolate 403Ty-sc-1979084 genome assembly, chromosome: 1	LT905062.1		100	1		100	100		100	100		100	100		100	100		100	100
Salmonella enterica subsp. enterica serovar Typhi isolate lupe_GEN0059-sc-1979081 genome assembly, chromosome: 1	LT905063.1		100	1		100	100		100	100		100	100		100	100		100	100
Salmonella enterica subsp. enterica serovar Typhi strain ERL024120 genome assembly, chromosome: 1	LT905088.1		100	1		100	100		100	100		100	100		100	100		100	100
Salmonella enterica subsp. enterica serovar Typhi strain ty3-243 genome assembly, chromosome: 2	LT905090.1		100	1		100	100		100	100		100	100		100	100		100	100
Salmonella enterica subsp. enterica serovar Typhi strain 2010-007898 genome assembly, chromosome: 1	LT905139.1		100	1		100	100		100	100		100	100		100	100		100	100
Salmonella enterica subsp. enterica serovar Typhi strain ERL082356 genome assembly, chromosome: 1	LT905140.1		100	1		100	100		100	100		100	100		100	100		100	100
Salmonella enterica subsp. enterica serovar Typhi strain OVG_041 genome assembly, chromosome: 1	LT905141.1		100	1		100	100		100	100		100	100		100	100		100	100
Salmonella enterica subsp. enterica serovar Typhi strain H12ESR00755-001A genome assembly, chromosome: 1	LT905142.1		100	1		100	100		100	100		100	100		100	100		100	100
Salmonella enterica subsp. enterica serovar Typhi isolate 1554-sc-2165329 genome assembly, chromosome: 1	LT906493.1		99.94	1		100	100		100	100		100	100		100	100		100	100
Salmonella enterica subsp. enterica serovar Typhi strain 1036491 genome assembly, chromosome: 1	LT906495.1		100	1		100	100		100	100		100	100		100	100		100	100
Salmonella enterica subsp. enterica serovar Typhi strain OVG_041 genome assembly, chromosome: 2	LT906560.1		100	1		100	100		100	100		100	100		100	100		100	100
Salmonella enterica subsp. enterica serovar Typhi strain MDUST305 genome assembly, chromosome: 1	OU943336.1		100	1		100	100		100	100		100	100		100	100		100	100
Salmonella enterica subsp. enterica serovar Typhi strain MDUST255 genome assembly, chromosome: 1	OU943337.1		100	1		100	100		100	100		100	100		100	100		100	100
Salmonella enterica subsp. enterica serovar Typhi strain MDUST348 genome assembly, chromosome: 1	OU943338.1		100	1		100	100		100	100		100	100		100	100		100	100
Salmonella enterica subsp. enterica serovar Typhi strain BRD948 genome assembly, chromosome: 1	OW704291.1		100	1		100	100		100	100		100	100		100	100		100	100
Salmonella enterica subsp. enterica serovar Typhi strain BRD948 genome assembly, chromosome: 1	OW704602.1		100	1		100	100		100	100		100	100		100	100		100	100
Salmonella enterica subsp. enterica serovar Typhi strain BRD948 genome assembly, chromosome: 1	OW704627.1		100	1		100	100		100	100		100	100		100	100		100	100
Salmonella enterica subsp. enterica serovar Typhi strain BRD948 genome assembly, chromosome: 1	OW706512.1		100	1		100	100		100	100		100	100		100	100		100	100
Salmonella enterica subsp. enterica serovar Typhi strain BRD948 genome assembly, chromosome: 1	OW706648.1		100	1		100	100		100	100		100	100		100	100		100	100
Salmonella enterica subsp. enterica serovar Typhi strain BRD948 genome assembly, chromosome: 1	OW707734.1		100	1		100	100		100	100		100	100		100	100		100	100
	ONE GENE MISSING/DEGRADED - 17 total islets
Description	Accession		TT islet - %Id	TT islet - %QC		CdtB - %Id	CdtB - %QC		1887 - %Id	1887 - %QC		TtsA - %Id	TtsA - %QC		PltA - %Id	PltA - %QC		PltB - %Id	PltB - %QC
Salmonella enterica subsp. arizonae serovar 62:z4,z23:- strain RSK2980 chromosome, complete genome	CP000880.1		75.31	0.97		92.565	100		90.244	98.4		ABSENT	ABSENT		78.423	99.5868		67.626	101.46
Salmonella enterica subsp. arizonae serovar 53:-:- str. SA20100345 chromosome, complete genome	CP022504.1		75.31	0.97		92.565	100		90.244	98.4		ABSENT	ABSENT		78.423	99.5868		67.626	101.46
Salmonella enterica subsp. enterica serovar Typhi strain Ty21a chromosome, complete genome	CP023975.1		99.94	1		100	100		100	100		ABSENT	ABSENT		100	100		100	100
Salmonella enterica subsp. enterica serovar Typhi strain 343078_201101 chromosome, complete genome	CP029852.1		99.94	1		100	100		ABSENT	ABSENT		100	100		100	100		100	100
Salmonella enterica subsp. arizonae serovar 63:g,z51:- strain SA19981204 chromosome, complete genome	CP029991.1		75.13	0.97		92.937	100		90.244	98.4		ABSENT	ABSENT		78.423	99.5868		65.672	97.8102
Salmonella enterica strain SA20041606 chromosome	CP030236.1		98.3	1		100	100		100	100		99.444	100		98.76	100		ABSENT	ABSENT
Salmonella sp. SSDFZ69 chromosome, complete genome	CP034831.1		98.82	1		99.257	100		100	100		ABSENT	ABSENT		99.587	100		97.81	100
Salmonella enterica strain CFSAN079101 chromosome, complete genome	CP042442.1		98.42	1		100	100		100	100		ABSENT	ABSENT		97.934	100		95.62	100
Salmonella enterica subsp. enterica serovar Adjame strain 353868 chromosome, complete genome	CP049878.1		99.27	1		ABSENT	ABSENT		100	100		100	100		99.587	100		97.81	100
Salmonella enterica subsp. enterica serovar Indiana strain SI173 chromosome, complete genome	CP050757.1		98.86	1		ABSENT	ABSENT		100	100		99.444	100		99.174	100		97.81	100
Salmonella enterica subsp. enterica serovar Indiana strain SI108 chromosome, complete genome	CP050769.1		99.2	1		99.628	100		100	100		99.444	100		ABSENT	ABSENT		97.81	100
Salmonella enterica subsp. enterica serovar Schwarzengrund strain CVM 30168 chromosome, complete genome	CP051350.1		98.7	1		100	100		100	100		100	100		98.76	100		ABSENT	ABSENT
Salmonella enterica subsp. arizonae serovar 41:z4,z23:- strain 2016K-0011 chromosome, complete genome	CP053321.1		75.31	0.97		92.565	100		90.244	98.4		ABSENT	ABSENT		78.423	99.5868		67.626	101.46
Salmonella enterica subsp. enterica strain 679 chromosome, complete genome	CP067082.1		98.35	1		100	100		ABSENT	ABSENT		100	100		98.76	100		95.62	100
Salmonella enterica subsp. arizonae strain LHICA_AZ23 chromosome, complete genome	CP079713.1		75.05	0.97		92.937	100		90.244	98.4		ABSENT	ABSENT		78.008	99.5868		65.672	97.8102
Salmonella enterica subsp. enterica serovar Typhimurium strain Raikou chromosome, complete genome	CP085809.1		99.97	1		100	100		100	100		ABSENT	ABSENT		100	100		100	100
Salmonella enterica subsp. enterica serovar Typhi isolate E98_3139-sc-1927833 genome assembly, chromosome: 1	LT905143.1		99.97	1		100	100		100	100		ABSENT	ABSENT		100	100		100	100
	TWO OR MORE GENES MISSING/DEGRADED - 25 total islets
Description	Accession		TT islet - %Id	TT islet - %QC		CdtB - %Id	CdtB - %QC		1887 - %Id	1887 - %QC		TtsA - %Id	TtsA - %QC		PltA - %Id	PltA - %QC		PltB - %Id	PltB - %QC
Salmonella enterica subsp. arizonae serovar 62:z36:- str. RKS2983, complete genome	CP006693.1		83.54	0.51		92.565	100		90.244	98.4		ABSENT	ABSENT		ABSENT	ABSENT		ABSENT	ABSENT
Salmonella enterica subsp. enterica serovar Napoli strain LC0541/17 chromosome, complete genome	CP030838.1		97.56	0.68		ABSENT	ABSENT		100	100		100	100		ABSENT	ABSENT		ABSENT	ABSENT
Salmonella enterica subsp. salamae serovar 42:r:- strain RSE42 chromosome, complete genome	CP034697.1		87.87	0.88		83.088	101.115		90.4	100		ABSENT	ABSENT		94.628	100		ABSENT	ABSENT
Salmonella enterica subsp. salamae serovar 42:r:- strain RSE36 chromosome, complete genome	CP034702.1		87.87	0.88		83.088	101.115		90.4	100		ABSENT	ABSENT		94.628	100		ABSENT	ABSENT
Salmonella enterica subsp. salamae serovar 42:r:- strain RSE09 chromosome, complete genome	CP034717.1		87.87	0.88		83.088	101.115		90.4	100		ABSENT	ABSENT		94.628	100		ABSENT	ABSENT
Salmonella enterica strain FDAARGOS_765 chromosome, complete genome	CP041011.1		83.42	0.51		91.822	100		90.244	98.4		ABSENT	ABSENT		ABSENT	ABSENT		ABSENT	ABSENT
Salmonella enterica subsp. arizonae serovar 13:g,z51:- strain 2009K0967 chromosome, complete genome	CP053401.1		83.47	0.51		92.193	100		90.244	98.4		ABSENT	ABSENT		ABSENT	ABSENT		ABSENT	ABSENT
Salmonella enterica strain 2014K-0203 chromosome, complete genome	CP053409.1		83.48	0.51		92.193	100		90.244	98.4		ABSENT	ABSENT		ABSENT	ABSENT		ABSENT	ABSENT
Salmonella enterica strain 2014K-1020 chromosome, complete genome	CP053584.1		83.54	0.51		92.565	100		90.244	98.4		ABSENT	ABSENT		ABSENT	ABSENT		ABSENT	ABSENT
Salmonella enterica subsp. enterica serovar Napoli strain 16-174478 chromosome, complete genome	CP063140.1		99.3	0.66		98.885	100		100	100		99.444	100		ABSENT	ABSENT		ABSENT	ABSENT
Salmonella enterica subsp. arizonae strain PartD-Sarizonae-RM8376 chromosome, complete genome	CP064363.1		83.42	0.51		91.822	100		90.244	98.4		ABSENT	ABSENT		ABSENT	ABSENT		ABSENT	ABSENT
Salmonella enterica subsp. enterica strain Se13 chromosome, complete genome	CP067337.1		83.54	0.51		92.565	100		90.244	98.4		ABSENT	ABSENT		ABSENT	ABSENT		ABSENT	ABSENT
Salmonella enterica subsp. enterica serovar Weltevreden strain H2 chromosome	CP073319.1		72.65	0.88		ABSENT	ABSENT		ABSENT	ABSENT		ABSENT	ABSENT		ABSENT	ABSENT		ABSENT	ABSENT
Salmonella enterica subsp. enterica strain P22 chromosome, complete genome	CP073326.1		73.79	0.9		ABSENT	ABSENT		ABSENT	ABSENT		ABSENT	ABSENT		ABSENT	ABSENT		ABSENT	ABSENT
Salmonella enterica subsp. enterica strain C68 chromosome, complete genome	CP073333.1		72.41	0.97		ABSENT	ABSENT		ABSENT	ABSENT		ABSENT	ABSENT		ABSENT	ABSENT		ABSENT	ABSENT
Salmonella enterica subsp. enterica strain C110 chromosome, complete genome	CP073336.1		81.36	0.96		ABSENT	ABSENT		ABSENT	ABSENT		ABSENT	ABSENT		ABSENT	ABSENT		51.181	92.7007
Salmonella enterica subsp. arizonae serovar 41:z4,z23:- str. 01-0089 chromosome, complete genome	CP074593.1		83.54	0.51		92.565	100		90.244	98.4		ABSENT	ABSENT		ABSENT	ABSENT		ABSENT	ABSENT
Salmonella sp. WGH-01 chromosome, complete genome	CP096171.1		99.18	1		ABSENT	ABSENT		99.2	100		78.142	101.667		ABSENT	ABSENT		94.891	100
Salmonella enterica subsp. arizonae strain NCTC7300 genome assembly, chromosome: 1	LR133910.1		83.59	0.51		92.565	100		90.244	98.4		ABSENT	ABSENT		ABSENT	ABSENT		ABSENT	ABSENT
Salmonella bongori strain NCTC12419 genome assembly, chromosome: 1	LR134137.1		81.95	0.98		ABSENT	ABSENT		94.4	100		ABSENT	ABSENT		ABSENT	ABSENT		77.778	98.5401
Salmonella enterica subsp. arizonae strain NCTC7306 genome assembly, chromosome: 1	LR134150.1		83.48	0.51		91.822	100		90.244	98.4		ABSENT	ABSENT		ABSENT	ABSENT		ABSENT	ABSENT
Salmonella enterica subsp. arizonae strain NCTC10047 genome assembly, chromosome: 1	LR134156.1		77.14	0.97		ABSENT	ABSENT		89.6	100		86.667	100		ABSENT	ABSENT		55.634	103.65
Salmonella enterica subsp. arizonae strain NCTC7307 genome assembly, chromosome: 1	LS483466.1		83.48	0.51		92.565	100		90.244	98.4		ABSENT	ABSENT		ABSENT	ABSENT		ABSENT	ABSENT
Salmonella enterica subsp. enterica serovar Typhi isolate 1554-sc-2165329 genome assembly, chromosome: 1	LT905064.1		99.91	1		100	100		ABSENT	ABSENT		ABSENT	ABSENT		100	100		100	100
Salmonella enterica subsp. enterica serovar Typhi strain ERL024120 genome assembly, chromosome: 1	LT906494.1		99.97	1		100	100		ABSENT	ABSENT		ABSENT	ABSENT		100	100		100	100
